# Supplementary material for: Molecular insights into antibody-mediated protection against the prototypic simian immunodeficiency virus
Source: Nat Commun. 2022 Sep 6;13:5236. doi: 10.1038/s41467-022-32783-2 (PMC9446601; doi:10.1038/s41467-022-32783-2)
Supplement: Supplementary file 6 — Source Data [file 41467_2022_32783_MOESM6_ESM.xlsx]

## Sheet: Figure 1
Figure 1c
Ab Concentration	FZ020.1		FZ020.3		FZ020.5		FZ020.7		FZ020.8		FZ019.2		K11		ITS90.03		FZ016.3		FZ016.4		FZ016.5		J9		CD4-IgG2		FZ012.15		PGT121
25	101.457	101.251	94.1869	92.2174	101.292	99.609	100.796	101.611	100.797	101.749	90.8471	89.8717	101.704	101.126	99.2776	101.132	96.1197	98.2796	102.217	100.881	99.7255	99.8951	71.9507	75.0944	102.746	102.939	99.1964	98.1554	-12.7049	0.318007
5	94.601	96.5283	86.9494	90.1563	93.1089	89.0611	92.0089	92.0319	97.3173	93.7162	89.2545	88.0684	101.853	100.747	86.7398	92.793	67.3689	80.5115	100.773	100.965	99.1831	95.2006	67.5748	70.5243	103.023	102.166	95.8406	94.3896	-41.0556	-6.16355
1	77.8532	71.2698	85.2083	79.6906	53.0223	57.5837	46.9975	49.2127	60.28	60.6071	91.7298	93.8542	91.4686	89.8295	64.1842	55.9859	40.417	41.2045	84.0179	79.5595	72.0544	67.8717	53.8675	61.6981	101.627	100.501	85.9462	87.2936	-27.706	-5.20746
0.2	22.9089	20.9108	59.0318	49.9033	-6.4356	-5.57573	-8.66226	9.49821	9.01711	11.7335	88.7942	86.2419	61.2111	72.4943	30.0534	31.6301	6.67043	4.68996	46.0252	28.5618	29.4163	18.7791	43.1044	34.5977	82.2203	87.0908	50.3011	44.189	-10.0578	1.28045
0.04	12.5417	12.4307	7.01044	-0.86608	-26.3971	-28.574	-24.8801	-12.4193	-20.0595	0.355328	74.584	78.224	25.0662	23.3933	18.5539	0.70197	19.085	5.26096	-4.65839	-21.2228	-3.89517	-6.08307	25.7057	23.911	47.6352	58.9895	12.0423	10.0099	-31.0065	0.905389
0.008	-5.65034	-17.7325	-17.7592	-29.4348	-27.0121	-42.8321	-23.3718	-12.2615	-34.2248	-18.6306	59.0754	48.0625	4.35528	5.88029	4.68576	-5.59157	12.1098	4.51802	-17.9454	-36.2324	-21.4858	-14.7678	-2.46246	18.1807	-5.22408	-0.59661	2.31463	3.9985	-15.6418	-14.8408
0.0016	-11.8196	-12.2528	-13.1223	-12.2356	-26.4268	-11.3987	-15.1031	-14.3791	-8.57235	1.06885	10.0882	13.4507	2.48176	12.3517	1.11056	-2.64009	-19.4493	4.92027	0.17499	-9.71889	-14.5829	-13.7346	10.1761	12.061	-6.79806	10.1548	-12.6614	-16.4798	-9.1653	-11.1156
0.00032	-5.76607	2.40026	-14.4317	-21.8577	-9.63977	-3.65706	-6.09892	-8.4614	-0.80104	-17.5966	-15.4087	12.5894	-6.21168	3.77604	5.956	-0.43488	-17.1727	11.3021	-2.35526	-13.6055	-18.3127	-21.7258	-12.1664	-24.4302	-11.1294	-7.48688			-15.3252	-15.9812

## Sheet: Figure 2
Figure 2b
	WT SIVmac239						SIVmac239 K238N
Ab Concentration	ITS90.03		K11		FZ019.2		ITS90.03		K11		FZ019.2
25	98.21	99.1628	100.347	99.9956	87.6653	88.0681	-5.26424	-8.61057	62.8637	59.2139	83.5065	88.3816
5	89.3025	91.1591	99.4619	98.9779	86.4011	88.0674	-9.36355	-5.44715	37.7677	31.538	86.5498	83.1871
1	61.8006	60.9215	90.7207	92.7946	86.9207	87.7314	-9.78154	-18.7175	-7.7343	5.59254	81.6764	83.5193
0.2	23.9825	26.7855	62.4403	61.0369	85.5223	86.2347	-17.6106	-8.56397	-3.7906	-2.94979	82.828	83.1741
0.04	4.0014	3.25087	21.3751	29.8202	80.3872	79.0734	-12.7621	-8.03456	-11.3887	-7.42939	78.8528	79.5116
0.008	-8.96237	-9.97878	12.4836	17.013	62.2421	57.7356	-10.6784	0.691977	-7.56829	-3.31022	62.5834	56.2642
0.0016	-23.4871	-9.82906	4.00755	4.6957	29.7501	21.6684	-13.1048	-13.4081	-16.5968	-4.76399	28.1322	26.6246
0.00032	-24.761	-21.2389	-7.62684	-6.71446	3.29041	-3.08991	-10.0786	-5.28392	-11.0905	-14.3718	10.5082	12.1461

## Sheet: Figure 3
Figure 3b
15mer SIVmac239 peptide macaque sera ELISA binding
	SIV (-)	Rh33519	Rh31186	Rh34620	Rh32888	Rh34118	r11008	r11002	r11004	r11039	FZ012.16	5L7	FZ019.2	K11	PGDM1400	VRC01
V1V2_P1	0.2104	1.3636	0.216	1.9526	0.2463	0.6607	0.6518	1.287	0.1767	2.0974	0.0846	0.0847	0.0898	0.0844	0.0722	0.0712
V1V2_P2	0.2173	0.221	0.1257	0.2624	0.1234	0.2	0.1415	0.1904	0.194	0.3463	0.0841	0.0851	0.0893	0.0865	0.0749	0.0761
V1V2_P3	0.2167	0.1278	0.1405	0.3969	0.1492	0.2376	0.1268	0.1394	0.1923	0.4488	0.0818	0.0802	0.093	0.0832	0.0715	0.074
V1V2_P4	0.226	0.1324	0.1742	0.3405	0.1656	0.2523	0.1459	0.1693	0.226	0.2172	0.079	0.0791	0.0889	0.0781	0.0711	0.0719
V1V2_P5	0.2308	0.1566	0.2334	0.2798	0.3384	0.2743	1.3975	0.1955	0.9685	0.8717	0.0773	0.0754	0.0887	0.076	0.0715	0.072
V1V2_P6	0.261	0.1898	0.1807	0.3591	0.2388	0.3777	0.2072	0.2272	0.6093	0.2523	0.083	0.08	0.1059	0.0782	0.0712	0.0734
V1V2_P7	0.2625	0.8654	1.1559	2.6245	0.2537	0.4897	1.6136	1.2117	1.0613	1.8305	0.0943	0.0828	0.1088	0.0816	0.073	0.077
V1V2_P8	0.2345	1.2852	0.2069	0.3202	0.2355	0.3767	0.3728	0.552	0.2899	0.9592	0.0821	0.0802	0.1015	0.0792	0.0738	0.0725
V1V2_P9	2.886	2.9235	2.2562	2.9043	0.7393	3.0154	2.9583	2.4467	2.9557	0.4397	2.133	0.9455	2.9558	2.9957	0.3905	0.0896
V1V2_P10	0.2326	0.1702	0.2498	0.7242	0.2429	0.3423	0.1551	0.2321	0.2417	0.2526	0.0824	0.08	0.098	0.0796	0.0726	0.0732
V1V2_P11	0.1534	0.9588	0.2044	2.5665	0.4987	0.2764	0.1797	0.3152	0.2048	1.6981	2.8492	0.0869	0.0892	0.0885	0.0739	0.0708
V1V2_P12	0.2957	0.3084	0.8103	1.0141	1.146	0.3534	0.3391	0.831	0.8003	2.2979	0.105	0.0791	0.1037	0.0906	0.0735	0.0729
V1V2_P13	0.242	0.3288	0.7461	0.3231	0.1763	0.1924	0.126	0.5965	0.9186	0.5707	0.0778	0.0801	0.0837	0.0807	0.0686	0.0696
V1V2_P14	0.258	0.1426	0.1617	0.265	0.2553	0.2925	0.1327	0.1768	0.2573	0.2066	0.0732	0.0721	0.0858	0.0719	0.0669	0.0675
V1V2_P15	0.2287	0.5255	0.1638	0.2638	0.1855	0.2785	0.1506	0.1732	0.3015	0.2221	0.0749	0.094	0.0908	0.0746	0.0853	0.0681
V1V2_P16	0.2244	0.1458	0.2059	0.2934	0.1887	0.3189	0.1467	0.1937	0.2618	0.3418	0.0727	0.0747	0.0933	0.076	0.0655	0.0656
V1V2_P17	0.2243	0.1615	0.1896	0.2558	0.1728	0.2741	0.1319	0.1972	0.2658	0.1923	0.0757	0.0987	0.0954	0.0778	0.0688	0.0964
V1V2_P18	0.2405	0.159	0.1881	0.2789	0.1798	0.2945	0.1408	0.1942	0.465	0.2313	0.0845	0.0826	0.0949	0.0769	0.0707	0.1082
V3_P1	0.2271	0.1645	0.1871	0.3007	0.1881	0.3577	0.141	0.1883	0.2711	0.2047	0.9997	0.0754	0.088	0.0748	0.0673	0.0764
V3_P2	0.2934	2.526	1.8833	2.6506	1.3373	1.8302	2.1094	2.1588	1.2892	2.8238	3.3478	0.0804	0.0987	0.078	0.0687	0.0676
V3_P3	0.3203	0.4062	0.6203	0.3971	0.4265	0.5393	0.5247	0.4804	0.447	0.3373	0.4065	1.7202	0.3599	0.8463	0.2847	0.269
V3_P4	0.2521	0.117	0.1389	0.1758	0.1399	0.2933	0.1071	0.1346	0.1875	0.1488	0.076	0.0752	0.089	0.0738	0.0679	0.0684
V3_P5	0.3256	0.1919	0.1879	0.3631	0.2017	0.2982	0.217	0.2719	0.3452	0.3635	0.1875	0.0866	0.0971	0.0783	0.0728	0.0888
V4_P1	0.2713	0.4663	0.2539	0.5258	0.2165	0.3811	0.5262	0.4024	0.2985	0.8441	1.6905	0.0772	0.0966	0.0785	0.069	0.0686
V4_P2	0.2195	0.1151	0.1354	0.162	0.1168	0.1469	0.1218	0.1334	0.2163	0.149	0.0819	0.0797	0.0894	0.0816	0.075	0.0745
V4_P3	0.2462	0.1962	0.2316	0.2857	0.156	0.303	0.1843	0.1937	0.2194	0.2694	0.2192	0.0773	0.0887	0.0749	0.0713	0.0836
V4_P4	0.257	0.2341	0.1771	0.5028	0.281	0.2933	0.3376	0.5977	0.6683	0.6086	0.0804	0.0795	0.0948	0.0792	0.0723	0.0758
V5_P1	0.2678	0.1366	0.2049	0.2688	0.1917	0.3129	0.1373	0.1956	0.2502	0.1865	0.0801	0.0752	0.0966	0.074	0.0697	0.0701
C1_P1	0.1786	0.1102	0.1267	0.1637	0.1156	0.141	0.1122	0.1211	0.1722	0.1414	0.0794	0.08	0.0829	0.0724	0.0698	0.0714
C1_P2	0.2623	0.1507	0.2464	0.3396	0.1604	0.2512	0.1227	0.3389	0.2259	0.167	0.0791	0.0802	0.0996	0.0844	0.0752	0.0748
C1_P3	0.2544	0.2027	0.2096	0.3839	0.1754	0.2637	0.1544	0.2087	0.3241	0.2245	0.0928	0.0782	0.1097	0.08	0.0739	0.0736
C1_P4	0.2593	0.1479	0.2224	0.2724	0.2024	0.2622	0.252	0.1903	0.2658	0.4476	0.1028	0.0768	0.0932	0.0789	0.074	0.073
C1_P5	0.2341	0.1317	0.1763	0.317	0.1619	0.3529	0.1767	0.1671	0.3176	0.1756	0.0878	0.0848	0.1229	0.0869	0.0697	0.0735
C1_P6	0.219	0.1314	0.1492	0.227	0.1579	0.262	0.1228	0.1552	0.1877	0.1574	0.0857	0.0855	0.0952	0.0788	0.0722	0.0751
C1_P7	0.2216	0.1379	0.1961	0.2808	0.1821	0.3182	0.1355	0.1755	0.2357	0.186	0.0823	0.0762	0.1003	0.0761	0.0703	0.0727
C1_P8	0.2786	0.1552	0.3129	0.3449	0.3011	0.3635	0.1689	0.259	0.3229	0.2525	0.0876	0.0805	0.1064	0.0776	0.0724	0.0728
C1_P9	0.2634	0.1593	0.1659	0.22	0.1691	0.2369	0.1337	0.1884	0.2609	0.1938	0.0859	0.0767	0.0931	0.0757	0.0715	0.0706
C1_P10	0.3631	0.1641	0.2084	0.2829	0.1763	0.2566	0.1409	0.1896	0.3076	0.2406	0.0793	0.0807	0.0901	0.0788	0.072	0.0741
gp41_P1	0.2722	0.1212	0.1845	0.2325	0.1747	0.2556	0.1223	0.1582	0.1881	0.1675	0.0794	0.0873	0.0955	0.0764	0.0687	0.0698
gp41_P2	0.2562	0.1201	0.1742	0.2307	0.1641	0.2632	0.1219	0.1494	0.2118	0.164	0.0753	0.0768	0.0885	0.0804	0.0682	0.0682
gp41_P3	0.261	0.1484	0.2013	0.2919	0.1755	0.283	0.1195	0.1623	0.2326	0.2465	0.0755	0.0792	0.0947	0.0711	0.0671	0.0694
gp41_P4	0.2408	0.1112	0.1472	0.3488	0.134	0.2177	0.1091	0.133	0.1971	0.1542	0.078	0.08	0.0902	0.074	0.0696	0.0711
gp41_P5	0.2324	0.1148	0.1382	0.1794	0.1232	0.1681	0.1038	0.1233	0.1627	0.1365	0.0833	0.0764	0.0857	0.0749	0.0687	0.0722
gp41_P6	0.2813	0.1494	0.1659	0.2399	0.1654	0.2336	0.1323	0.168	0.218	0.1632	0.1082	0.0806	0.0969	0.0779	0.072	0.0734
gp41_P7	0.2664	0.1329	0.1928	0.2778	0.1874	0.3086	0.1303	0.1937	0.2627	0.2384	0.0743	0.0761	0.1109	0.0736	0.0696	0.0698
gp41_P8	0.3036	0.1436	0.1882	0.2681	0.1824	0.2577	0.1195	0.1551	0.2516	0.1847	0.0762	0.0788	0.1004	0.0797	0.0681	0.072
gp41_P9	0.2239	0.121	0.1759	0.1994	0.2012	0.2393	0.1297	0.158	0.2118	0.1792	0.0768	0.0911	0.0993	0.0808	0.0683	0.0693
gp41_P10	0.5097	0.8667	0.3376	0.4001	0.2459	0.3838	0.271	0.3292	0.5532	0.4486	0.0945	0.0887	0.1345	0.0772	0.0811	0.0742
gp41_P11	0.2636	0.163	0.3177	0.2213	0.1865	0.2123	0.1307	0.2336	0.256	0.2135	0.0865	0.0788	0.0905	0.0757	0.0733	0.073
gp41_P12	0.2431	0.1336	0.1245	0.246	0.1486	0.2281	0.1286	0.1677	0.2382	0.2704	0.0802	0.0826	0.0896	0.0753	0.0721	0.0731
gp41_P13	0.2902	0.1524	0.1927	0.3176	0.1777	0.3057	0.134	0.1771	0.2231	0.2161	0.0845	0.0896	0.0952	0.0772	0.0726	0.0821
gp41_P14	0.2779	0.1372	0.1599	0.2523	0.1775	0.2239	0.1171	0.156	0.2201	0.1659	0.0829	0.0923	0.1003	0.0826	0.0739	0.0753
gp41_P15	0.2821	0.2107	0.2213	0.2827	0.1936	0.3112	0.1298	0.167	0.2139	0.1796	0.0838	0.0829	0.0975	0.0778	0.077	0.076
gp41_P16	0.3757	2.7243	2.6449	2.6859	2.8319	2.7469	2.9003	2.8261	2.9217	3.1085	0.0865	0.0864	0.0988	0.0795	0.0739	0.0762
gp41_P17	0.152	2.1746	0.6161	2.5114	1.3153	1.2058	0.3826	0.535	2.5526	1.4591	0.0929	0.0742	0.0991	0.0832	0.0759	0.0792
gp41_P18	0.2163	1.1058	0.2194	0.8404	0.3318	0.8792	0.1388	0.8068	0.5411	0.98	0.085	0.0857	0.0999	0.0834	0.0763	0.079
gp41_P19	0.2419	0.174	0.3231	0.2607	0.1872	0.3479	0.1316	0.2212	0.2327	0.2889	0.0895	0.0952	0.1163	0.089	0.0759	0.0752
gp41_P20	0.2697	0.1364	0.186	0.253	0.1578	0.264	0.1245	0.1629	0.3087	0.1769	0.0889	0.0902	0.0975	0.0889	0.0741	0.0763
gp41_P21	0.3036	0.1648	0.185	0.2939	0.2023	0.2852	0.135	0.2116	0.2622	0.2201	0.0851	0.0834	0.1031	0.0844	0.0865	0.0756
gp41_P22	0.2494	0.1662	0.2523	0.3836	0.2345	0.3856	0.1832	0.2196	0.3465	0.3523	0.0898	0.0839	0.1101	0.0852	0.0765	0.0748
gp41_P23	0.2159	0.1297	0.1499	0.2946	0.161	0.2772	0.1252	0.1426	0.3435	0.2039	0.0881	0.0767	0.0878	0.0732	0.0734	0.0701
gp41_P24	0.2575	0.1353	0.2984	0.252	0.1739	0.2674	0.1226	0.1692	0.2248	0.1597	0.0766	0.0773	0.0906	0.0723	0.0724	0.071
gp41_P25	0.2137	0.144	0.2072	0.3524	0.1834	0.216	0.1139	0.1631	0.177	0.1773	0.0788	0.0832	0.0938	0.0733	0.0698	0.0723
gp41_P26	0.2634	0.1728	0.1909	0.2727	0.1688	0.3842	0.1187	0.1544	0.2645	0.2031	0.0775	0.0812	0.0928	0.0846	0.0708	0.0748
gp41_P27	0.274	0.1545	0.1696	0.2806	0.1745	0.3205	0.1065	0.1718	0.2114	0.178	0.0784	0.0819	0.0998	0.0749	0.071	0.0712
gp41_P28	0.3028	0.2025	0.1789	0.9292	0.1863	0.2658	0.1188	0.2357	0.2511	0.1798	0.0832	0.0811	0.094	0.0751	0.0724	0.0712
gp41_P29	0.3261	0.4204	0.2235	0.5464	0.2456	0.6776	0.1755	0.5701	0.6184	0.2259	0.087	0.0785	0.0977	0.0733	0.0712	0.074
gp41_P30	0.4263	0.7595	0.338	1.619	0.2419	1.5718	0.5677	1.9024	1.3865	0.7456	0.0833	0.081	0.0978	0.0751	0.0726	0.0767
gp41_P31	0.3623	0.1777	0.2761	0.3365	0.2118	0.6956	0.1761	0.2465	0.2765	0.2016	0.084	0.0904	0.1158	0.0804	0.0716	0.0776

## Sheet: Figure 6
Figure 6c
		Group 1-5L7								Group 2-K11								Group 3-Control
Wks post SIV infection	Days post SIV infection	rh2967	r17107	r18011	r18025	r18044	rh2962		Days post SIV infection	r17034	r17041	r17075	r18014	r18022	rh2961		Days post SIV infection	r17068	r17024	r17035	r17060	r18017	rh2751
0	0								0								0
1	7	24000	27000	59000	1000	910000	1300000		7	Below 15	2200	UNINFECTED	65	65	15		7	350000	26000	34000	370000	18000	20000
1.4	9.8	3700000	5300000	1700000	680000	110000000	120000000		10	830	6100		1500	110000	1600		10	51000000	3000000	6200000	32000000	2800000	8100000
2	14	370000000	71000000	43000000	110000000	79000000	200000000		14		1500000		360000	9400000	560000		14	680000000	91000000	81000000	160000000	130000000	510000000
3	21	68000000	33000000	760000	85000000	13000000	77000000		21	8600000	70000000		170000000	7500000	140000000		21	86000000	130000000	51000000	15000000	89000000	43000000
4	28	29000000	4900000	470000	34000000	6600000	100000000		28	1300000	6500000		11000000	3600000	9800000		28	7400000	26000000	9000000	13000000	9600000	29000000
6	42	54000000	3000000	28000	16000000	3100000	160000000		56	160000	2800000		2600000	2000000	850000		56	24000000	55000000	6600000	20000000	3200000	72000000
8	56	63000000	5000000	55000	32000000	2400000	210000000		72	170000	1500000		4800000	1700000	350000		72	67000000	130000000	8400000	56000000	11000000	120000000
10	70	120000000	10000000	70000	35000000	3200000	300000000		70	180000	2300000		6100000	3200000	5100000		70	110000000	220000000	11000000	56000000	25000000	150000000
12	84	150000000	10000000	61000	33000000	2000000	360000000		84	210000	1900000		6000000	3300000	1800000		84	190000000	180000000	9800000	120000000	23000000	120000000
16	112	Necropsy on 5/13/21 (d90 PI)	3200000	150000	14000000	9500000	780000000		112	760000	2600000		5200000				112	1200000	110000000	7900000	77000000	11000000	60000000
18	126		2400000	360000	9800000	6900000	1000000000		126		5900000		15000000				126	140000000	120000000	8200000	61000000	8500000	49000000
20	140		2700000		9400000		1900000000		140								140	100000000	180000000	8000000	56000000	8400000	61000000
Figure 6d-6e
		rh2967	r17107	r18011	r18025	r18044	rh2962			r17034	r17041	r17075	r18014	r18022	rh2961			r17068	r17024	r17035	r17060	r18017	rh2751
Peak (highest VLs within the first 4 weeks)		370000000	71000000	43000000	110000000	110000000	200000000			8600000	70000000		170000000	9400000	140000000			680000000	130000000	81000000	160000000	130000000	510000000
Setpoint (geo mean of VLs )		1.04281e+08	4.66963e+06	104867	1.90416e+07	3.98651e+06	5.68087e+08			399500	2.86139e+06		7.30961e+06	3.24962e+06	3.02985e+06			5.11789e+07	1.5657e+08	1.03827e+07	7.07091e+07	1.35192e+07	7.97609e+07
Figure 6f
Date of serum	2020-11-05	2021-02-12	2021-02-19	2021-03-04	2021-03-05	2021-03-12	2021-03-15	2021-03-19	2021-03-26	2021-04-02
Days post challenge	d-N	d0	d7	d20	d21	d28	d31	d35	d42	d49
r17034	<40	2322	1252.2	672.6	4060	2572	1157.6	832	420.6	259.6
r17041	N/T	2498	720.8	141.1	4178	979	N/T	400.6	68.24	N/T
r17075	<40	1988.4	1554.8	610.4	4170	3270	1966.6	989.2	608.2	179.66
r18014	<40	2242	1196.2	272.6	5128	1152.2	1307.6	653.6	205.8	47.12
r18022	<40	2120	431.2	211.8	2804	816	N/T	274	111.6	N/T
rh2961	<40	1930.2	1050.2	631.8	4762	1149.4	1126.2	842.8	230.4	131.48
	nAb titer (ID50) 7d before infection detected
Figure 6g
mab concentration	uninfected		infected+effector		FZ019.2		K11		5L7		CD4-Ig		Den3
35	13296		17582	19134	18123	18127	16271	16771	16907	18524	18438	20297	19807
11.6667	11088		19663	20708	18689	19296	18646	19367	19605	21459	19179	20759	21671
3.88889	12109		22209	19625	19656	20549	19474	19563	20229	22053	20902	21639	21791
1.2963	11533		21623	19385	20468	19595	19531	19645	20345	21244	20029	21340	19726
0.432099			22794	20482	19994	20686	19671	19740	19825	19694	19661	21374	21004
0.144033			20917	21478	20704	21453	20761	19863	22543	19512	18826	23337	20128
0.048011			21332	21258	22731	21824	22200	20289	21775	20780	19742	22001	19990
0.0160037			20978	20761	20713	20645	19109	22902	23553	21097	19083	22080	22436

## Sheet: Supp Fig 1
Supp Figure 1c
Rhesus antibody somatic mutation at nucleotide level (%)
HC	LC	Antibody ID
12.6	7.7	K11
8.9	9.5	FZ012.15
7.3	7.4	FZ020.1
10	8.3	FZ020.3
10.6	4.9	FZ020.5
9.6	7.3	FZ016.3
11	7	FZ016.4
11	7.1	FZ016.5
10.3	5.9	FZ020.7
11	5.8	FZ020.8
13.9	4.2	FZ019.2
13.9	1.9	J9
Supp Figure 1b
R11002 PBMC Index Sort													R11039 PBMC Index Sort														R11008 PBMC Index Sort
FSC-A	FSC-H	FSC-W	SSC-A	SSC-H	SSC-W	PE-A	BV421-A	FITC-A	PerCP-Cy5.5-A	APC-A	APC-Cy7-A		FSC-A	FSC-H	FSC-W	SSC-A	SSC-H	SSC-W	PE-A	BV421-A	FITC-A	PerCP-Cy5.5-A	APC-A	APC-Cy7-A			FSC-A	FSC-H	FSC-W	SSC-A	SSC-H	SSC-W	PE-A	BV421-A	FITC-A	PerCP-Cy5.5-A	APC-A	APC-Cy7-A
162789	121642	87704.4	147107	120103	80271.2	183.3	3221.55	2699.34	29322.2	3612.93	1028.89		1172.62	87575	82856.8	13194.7	11323	7614.82	17.298	724.218	932.759	33294.5	14.76	815.256			1571.72	12839	85148.5	94726.5	78835	78746.6	55.5344	792.669	2454.71	175.274	4379.28	1694.59
176858	127324	91031.8	166600	127052	85935.8	47.4233	11510.2	1720.5	30701.8	1846.19	1365.38		111929	93787	78213.3	111952	9742	8854.33	79.8643	11346	156.376	24993.9	2598.16	1269.41			132820	14998	8291.41	86426.9	68762	82372.2	199.586	11923.2	742.96	18361.9	815.254	454.653
145792	110258	86657.1	159735	120366	86971.5	189.209	34847.8	1701.79	51057.5	2032.81	1270.52		12689.6	1111	82326.6	9943.45	74523	79976.2	126.684	2292.38	1217.65	21211.1	781.14	1269.76			11736.7	98375	78148	58592.6	48695	78856.7	63.9437	8947.95	49.912	5747.61	799.568	422.536
165777	129946	83606.6	173377	128531	88402.4	192.763	1541.26	1257.23	13402.6	3025.52	1217.3		13335.3	15726	82631.5	11418	83395	79699.4	284.88	224.166	158.346	1984.86	998.429	16.5281			137624	11218	81831.6	875.962	76183	74885.5	12.5595	27236.4	199.682	44581.7	154.374	3524.87
107877	87206	81070.4	126100	102894	80316.5	89.6671	12528.6	1119.24	15815.3	1313.28	1464.27		11319.8	92678	7992.4	111790	89486	8187.23	315.278	2626.37	673.318	35575.2	126.919	174.762			164194	124621	86346.6	119124	9733	8456.53	266.236	294.147	731.315	42525.6	81.4839	122.255
65735	52521	82024.5	169129	143225	77389	65.5983	2543.6	1558.58	23208.5	2108.86	1546.86		12472.8	12152	815.859	8997.5	71656	81487.9	179.845	64.6777	682.556	2747.18	89.1783	825.762			12626.9	1679	82188.3	8291.57	68459	7937.53	123.217	3898.3	581.837	13997.8	754.322	834.169
141405	113226	81846	134685	106718	82710.8	520.241	12144.8	3915.37	20412.1	4328.3	1329.02		152464	111899	89293.9	125266	99766	82286.7	26.779	8643.28	887.287	319.312	1853.21	331.294			159274	122999	84863.8	111617	92863	78771.2	16.3651	85.4223	877.863	28195.6	1281.89	418.617
132415	104445	83086.4	195795	155232	82661.1	134.37	11871.8	1644.69	19866.3	1881.35	948.315		137623	17186	84146.2	97948.9	8285	77479.5	329.493	6945.53	62.1199	31731.6	738.46	115.565			145553	111183	85794.9	129527	14658	8118.9	119.713	1229.18	1484.58	33686.3	2483.73	1137.79
129739	108788	78157.6	104592	89652	76457.4	170.451	14165.6	984.403	19478.1	1294.89	936.867		139261	19652	83232.6	12264.7	79152	84672.8	257.355	7221.61	692.944	1739.5	129.159	931.487			17499.5	8778	895.445	121375	97418	81652	172.823	1657.94	124.783	2121.43	1854.46	689.728
177595	136180	85467	141331	111968	82722.6	68.1106	21489.1	798.801	20722.4	1062.85	1570.51		116155	93795	81159.1	14677.2	8415	8538.94	388.533	2851.77	666.334	22242.5	645.839	626.626			13828.6	11191	8837.91	99346.3	85213	7645.73	128.39	794.447	1572.72	19597.3	348.519	1126.83
129195	103513	81795.9	184245	144637	83482.8	90.9643	3035.19	800.154	26435.9	1029.49	948.546		11842.1	95439	8157.86	94512.5	76699	8756.91	91.3526	2238.86	1144.99	4538.31	1413.72	67.747			19489.9	84795	84622.7	1415.72	83311	81823.2	115.632	827.464	139.146	2969.77	2898.44	117.727
142748	115376	81083.6	130500	109124	78373.4	-22.2773	5030.79	2323.51	22375.7	3470.93	1805.86		982.18	72214	82421.6	11279.5	86974	84928.6	125.184	1399.41	1978.76	9612.82	4153.97	979.427			156935	11854	86763.2	79431.8	62264	8365.95	16.6549	912.156	1397.39	1779.68	2173.85	1378.36
188612	134655	91796.8	168770	129410	85468.9	86.0825	35195.4	338.988	25153.1	1439.66	66.9255		11189.2	81454	924.273	97728.9	75127	85251.7	2.73	5544.14	2893.23	14413.3	4741.99	13.7771			196499	144338	89219.2	118658	93242	83399.7	23.9119	1877.33	1177.84	35788.2	1792.95	111.679
170582	129423	86377.6	123227	92783	87039.9	237.379	41848	307.701	31322.3	1053.03	490.237		1315.59	12562	83136.5	188	8462	81521.3	46.9377	4585.75	885.826	352.346	72.6613	163.959			132680	186	866.823	8595.31	64332	87559	155.598	1499.66	147.466	45381.6	2627.76	1472.72
166512	125605	86879.6	138590	108721	83540.9	12.0537	20354.9	1929.06	30512	2221.66	1226.43		72951.9	6367	79198.5	13165.9	8269	81764.2	193.526	4329.66	574.824	27393	197.777	521.221			138634	18238	8394.19	12567.2	92931	8525.34	531.65	1225.15	1965.23	35383.8	3314.25	146.783
118436	96842	80149.4	119707	92791	84545.8	46.1131	16063.5	786.649	19188.7	1445.35	871.164		123577	9899	8188.65	74541.9	61593	79313.8	59.2579	7799.87	1127.22	8197.88	1791.43	334.722			13643.5	16179	8636.78	128514	98731	8535.22	187.116	2217.93	3453.46	36323.2	7338.76	291.294
130242	105146	81178.3	124100	102263	79530.6	50.0191	4824.28	1609.74	27253.3	2683.71	1690.2		133193	13391	84426.7	95746.5	74354	84391.4	234.16	4571.89	62.8687	1778.94	1115.81	19.7198			161734	125211	84652.1	132524	1631	81696.2	69.98	1321.37	594.417	35293.6	148.967	1179.65
138591	114091	79609.2	114388	92694	80874.2	100.519	9709	2552.04	42226	2346.41	1160.37		1628.62	826	86782.6	11214.3	962	8151.23	1144.98	2667.94	1927.48	3965.58	2644.46	17.4991			14797.4	11276	86.2422	112567	92	81787.3	83.8685	12562.3	2997.75	21546.7	7656.61	2277.43
165917	125981	86310.9	180138	150105	78648.5	361.589	39492.8	928.522	30762.6	1233.8	891.318		136888	1967	88851.7	8123.45	59771	8965.24	55.5694	1781.98	1767.53	1853.22	2596.4	99.7736			165949	123889	87785.2	12241.7	79721	8449.52	438.353	1252.2	163.543	2981.19	3995.78	2378.59
171214	135319	82920	173778	135195	84239.4	20.1557	6145.94	1061.74	16279	1311.77	893.74		147222	11243	85816.6	99939.5	81719	8148.22	92.1426	2813.7	2138.41	18534.6	4675.56	111.594			144731	11561	8244.15	852.781	62295	84217.7	134.327	1664.95	2829.12	21867.5	66.1748	212.368
153856	120926	83382.5	201437	165079	79969.9	72.3687	3150.03	2305.68	39196.1	4167.84	1797.94		138128	17215	84432.6	8649.79	67691	83658.9	1164.76	2332.95	524.516	35263.5	845.938	952.473			152483	11582	86295.2	18316.3	132515	9511.72	296.149	978.722	1499.86	44214.9	3136.19	1816.75
184712	141252	85700	167634	135892	80844	17.2949	3461.31	738.636	17989.8	896.792	671.874		126724	14515	79462.2	119.992	78651	83484.2	432.211	2457.88	195.561	213.965	225.217	174.712			145692	116467	81981.5	94365.5	78443	78838.6	56.8886	8678.43	328.461	37621.4	7164.23	377.985
172135	130443	86482.5	180119	146358	80653.6	199.349	29779.8	1073.99	40666.9	1144.95	525.812		158480	11429	9875.16	116124	8841	8679.76	213.257	1491.58	1189.23	21675.6	1398.29	597.895			15937.3	12199	86711.8	117670	97275	79276.4	542.332	1223.14	1614.77	21553.3	3258.12	122.957
144165	116555	81060.3	161098	134703	78377.6	72.4317	3245.73	2528.55	17487.6	3906.27	933.697		148734	112983	86273.3	124545	9471	86766.3	262.681	3476.73	499.643	27711.7	631.163	781.619			15738.7	123111	83596.8	94823.3	75763	8223.42	21.4859	5991.64	1474.19	382.219	193.396	1196.58
172233	131711	85698.7	173570	131883	86251.5	143.664	30129.3	1746.4	29578.2	2190.95	1237.35		148997	112746	8667.45	81171.3	62814	84688.5	235.562	2262.64	2132.73	1129.17	4358.11	1187.2			157482	12433	8328.69	9514.16	77538	837.547	16.72	348.496	82.8579	42412.5	1137.23	855.573
154804	120982	83857.6	152900	117178	85514.8	108.103	2945.53	2404.82	27650.4	3956.32	1569.73		135555	13694	85672	18446.2	86419	8224.46	36.2549	3446.99	54.1315	4457.42	733.945	585.452			15529.8	12995	8397.7	115785	87263	86955.8	255.999	7983.18	197.512	41529.4	1219.45	111.598
161557	126367	83786.2	190376	153250	81412.7	163.018	7466.59	2278.93	30819.7	2987.11	1731.29		123452	96169	84128.2	128699	9539	88495.6	77.7649	459.497	712.114	24917.7	19.492	393.625			124154	952	85646.4	164645	133239	8983.85	242.888	11.9426	773.959	2129.44	1418.31	374.576
152614	121743	82154.4	146773	121435	79210.5	394.046	1772.94	1318.21	23888.4	2299.34	1292.85		118959	9924	78557.4	75766	64188	77357.5	498.959	3393.46	1658.5	19749.8	157.817	18.6526			166337	125699	86723.6	12961.7	11215	78321.9	119.746	5619.98	225.33	29584.3	3859.65	341.938
142333	114239	81652.9	185232	148786	81589.6	48.2553	12947.7	1399.12	32250.1	1337.11	1689.9		987.847	8394	76568.6	73474.3	674	71826	44.9851	5135.82	2134.87	1285.54	4136.39	721.582			145838	19222	8756.65	93792.9	7634	8723.43	318.366	1933.42	874.269	5123.96	157.132	95.167
173155	133078	85272.6	156947	126382	81385.6	170.931	3624.5	1052.3	47867.5	1799.65	1312.28		11633.6	88818	85617.5	66371.8	5354	81987.7	189.627	1676.91	2554.96	12827.5	3752.53	133.555			128133	1422	8726.49	97593.9	8126	79822.5	345.848	943.657	785.533	38.996	671.254	468.327
171417	128314	87550.5	156694	117735	87222.2	106.492	1519.1	1539.36	23516.8	2574.08	1338.88		173256	122238	92888.8	13218.9	18391	79919.5	337.448	5781.99	578.542	15981.1	891.973	498.498			1713.15	125765	89123.6	85889.8	64881	86756.9	813.393	3565.29	517.622	11656.8	144.355	484.48
154951	120325	84395.2	210284	176373	78136.7	66.8181	10116	967.522	29787.7	1197.46	887.379		13258.6	15481	893.469	85665.8	69641	8615.54	237.575	5267.63	619.776	3427.59	61.5977	1263.67			18434.6	132491	9131.52	112921	81979	9272.62	331.947	2481.39	2833.53	45364.2	5976.18	2364.15
175768	132682	86817.6	175584	132954	86549.2	54.2341	12259.7	892.659	27085.7	1265.26	891.492		1515.19	116999	84861.6	12462.4	9783	8355.69	18.7444	987.876	96.935	52867.5	1243.76	123.317			13124.7	12758	83563.7	15581.7	85562	8869.56	622.815	118.934	635.525	35255.6	211.869	757.848
155414	119426	85285	156298	127502	80337	137.906	13720.3	1350.34	28685.6	1566.17	917.208		129999	1296	83447	8887.38	73364	78688.4	151.727	1446.18	1176.57	32734.3	3138.18	1326.56			154924	117268	8658.3	77987.6	61112	83632.7	25.418	9464.83	75.6211	18461.1	854.229	175.791
169726	127093	87520	192224	142341	88503	188.476	14648.1	1113.3	41902.3	1339.45	1200.23		111372	9482	7699.49	8156.75	65754	81236.5	254.619	1588.77	923.125	13636.8	1389.95	117.727			133488	161	82522.9	87265.5	69331	82488.8	115.946	371.591	781.256	1877.19	1164.21	979.896
169736	133603	83260	167778	142215	77316.2	403.115	54667.8	978.613	37747.2	1114.33	1290.16		141842	13239	94.8359	14736.8	19775	87781.4	243.854	2949.47	2535.53	28933.7	361.586	1358.86			151765	116276	85538.6	83161.7	68452	79619.1	238.298	474.35	1174.92	44657.4	281.465	223.341
150949	120395	82167.6	147900	121615	79700.4	22.6302	8790.28	998.187	16301.2	1020.64	1125.86		198.562	93743	76761.9	71467.9	61698	75913.7	197.967	293.827	1287.23	14115.8	238.212	8.1822			131853	17666	8258.52	114962	13654	72685.8	48.2333	2391.25	1575.32	1827.28	2393.37	654.176
156580	123286	83234.4	192806	165834	76195	35.1464	6760.44	2330.92	29913.9	3509.7	1823.27		142943	1622	8828.65	78897.3	63335	81639.9	215.748	215.863	1111.75	6947.74	1556.62	43.7972			128344	9947	84559.5	12193.1	99258	8487.65	516.739	1385.43	255.998	3623.37	442.718	211.319
162720	122168	87289.7	143273	120956	77627.9	159.91	20238	951.196	16942.7	1103.2	765.307		11421.8	91266	79291.4	15224.8	87294	78997.5	523.753	25775.2	1797.63	22993.6	2265.28	765.792			132576	1991	7951.24	133748	16794	8276.57	6.9841	11177.8	444.475	8978.83	878.344	3332.67
144011	117179	80542.7	128598	106267	79307.8	61.7006	6184.22	1171.13	16624.5	1500.45	1121.39		12271.5	93853	8524.49	9255.18	72781	8127.72	164.685	688.773	696.822	1872.93	825.876	985.932			13551.8	1468	85331.2	121934	98432	81183.5	67.645	785.36	863.589	25.2559	1251.92	1317.94
143786	113935	82706.7	142713	113266	82574.4	93.1773	3333.37	1317	29071	1880.13	1121.91		13478.9	1511	8435.75	94231.3	76938	8266.48	13.2346	3237.88	1311.49	18733.9	2718.43	814.453			15121.9	16891	924.823	77953.4	58198	87782.3	328.832	166.877	494.937	22780	898.959	454.655
148721	115021	84737.6	156816	115069	89312.5	58.982	3869.29	1056.78	38225.1	1120.39	953.195		18751.1	87539	81416.4	71819.6	57947	81225.3	112.977	6514.42	818.424	17451.9	1269.77	655.834			157150	12617	85385.7	133113	1129	79285.3	728.123	1121.96	651.422	58422.8	133.179	887.684
161500	125440	84375.3	158811	128228	81166.5	109.909	6981.04	1391.08	11548.4	1743.83	1326.73		123782	11251	8119.62	55965.6	47687	76913.2	128.156	1388.58	924.253	11749	1388.89	35.952			1776.55	129219	86257.7	12875.5	94731	8864.15	216.484	877.348	699.198	63417.3	814.279	719.891
154231	121131	83444.4	156239	123503	82907.3	134.005	11991.7	1232.33	22070.4	1505.09	705.564		121911	99195	8544.16	71956.2	64831	72738.6	932.322	1261.56	1867.36	17663.2	234.996	861.558			147429	114614	84299.5	7358.54	662	828.469	98.283	434.647	115.855	2464.14	1547.77	635.16
163044	129102	82766.2	173721	139139	81824.5	185.635	1608.75	689.764	30258.9	1227.21	764.239		117837	98358	78514.7	86945.6	72374	7873.81	13.2419	5919.77	897.117	134.964	212.399	91.2554			119971	1577	78173.2	6575.48	57937	74323.4	116.482	7169.74	918.443	379.769	1864.5	1122.87
172233	128334	87953.7	163414	125507	85329.7	264.113	10700.2	779.367	49591.1	968.644	1788.47		133698	13982	84264.6	78129.8	6362	84826.8	186.166	2741.34	916.479	25895.8	1586.83	192.545			156439	118494	86522.2	99861.5	76282	85793.8	137.235	1481.37	452.22	34375.1	653.367	89.9138
134745	103086	85663.2	133636	116307	75300.3	155.462	10283.2	735.155	23410.7	832.524	1473.2		121871	94292	8474.48	112670	91364	8818.9	153.925	5842.46	1253.24	35.2461	1355.55	682.859			158773	128448	818.375	69781.5	5536	8268.44	38.3529	3472.17	89.5363	5477.63	124.697	614.946
136911	116826	76803	169754	137118	81134.6	34.9191	3680.92	3273.54	19608.7	5630.6	1668.29		11941.7	9688	8771.13	87691.3	74256	77393.5	183.467	25973.4	526.292	21479.8	878.767	884.91			16666.5	122465	85978.9	1926.62	85357	83888.9	321.775	1233.17	1574.47	1381.13	358.447	148.934
155287	121377	83845.1	168325	139749	78937.1	156.959	16943.9	728.917	13331.6	679.842	260.174		152550	115475	86577.8	119183	9997	7818.62	29.763	1338.68	772.517	27913.9	744.779	817.843			137656	16311	84858.6	56451.8	4727	7867.2	12.8928	1347.39	1388.83	1734.79	2368.67	81.8915
155040	113721	89347.8	202756	167924	79129.8	179.257	41585.1	1328.42	34254.1	1190.83	969.786		112891	955	8175.7	115.731	84622	77457.8	346.192	6469.81	179.848	19461.9	134.281	1136.36			153493	119626	8489.48	883.867	69159	83419.2	136.673	959.698	189.85	17313.4	1614.8	2961.53
166579	124455	87717.7	135557	105007	84602.7	192.721	6743.3	2486.73	39872.7	2649.69	1541.77		148595	111151	87613.5	1934.72	83442	79274.9	54.962	8988.18	1282.27	1939.17	1718.31	732.986			13232	76967	879.133	194246	152747	83341.3	45.311	1146.64	667.139	4482.78	1916.22	985.183
150589	122532	80542.2	140395	112332	81908.2	250.07	3189.31	1271.08	37050.1	2445.5	445.82		96973.9	7435	8584.87	62642.3	5371	77355.3	4.1689	2551.61	1841.98	1338.58	3344.95	797.33			165153	118581	91275.1	18753.3	84945	8394.4	173.575	9864.53	1287.27	8185.62	1775.8	78.1912
143046	113103	82886.3	190075	161090	77327.9	51.6187	25867.2	959.042	24798.5	957.5	1561.17		123557	146	863.766	78887.4	63148	8187.57	68.7969	717.899	93.3923	12639.6	822.237	616.888			158978	124359	83779.8	16737.4	86515	8854.46	219.894	2344.15	911.185	64942.5	1865.66	1222.68
150762	121417	81375.3	156160	132493	77242.6	186.012	1578.53	932.651	23245.5	1467.71	93.7837		123757	1114	829.938	79596.4	6562	8176.32	229.339	6265.65	72.2651	251.672	968.473	952.989			1545.95	116214	84843.9	111943	91514	8166.12	434.488	2594.59	685.278	48627.5	497.432	342.49
116127	97974	77679.1	121041	102222	77601.3	266.839	18739	2661.43	29892	3301.49	1633.05		131999	1474	83120	86697	75331	75424.2	11.411	1148.75	1153.4	16492.3	1791.7	634.333			15819.4	9168	76151.7	72646.3	6534	7294.34	223.573	1861.3	679.899	234.525	1214.27	2851.58
177035	131994	87899.1	222485	180042	80985.6	169.994	2254.48	1360.74	37222.2	1485.8	1277.97		128130	98111	85588	99747.3	785	83754.5	39.88	2597.62	236.177	17445	4335.8	168.842			134627	15715	83459.7	14148.5	126427	73339.3	337.394	2259	1456.97	2785.7	2236.42	144.459
135102	108626	81509.5	163956	137326	78244.4	208.952	22863.2	2061.04	34028.9	2608.49	1742.28		69526.3	6599	7519.62	129552	9959	8579.59	138.536	16547.2	778.597	16319.7	693.916	82.4352			176246	131716	87691.7	13624.5	1312	898.896	544.991	143.462	1332.59	44996.5	29.1382	2519.36
160694	125116	84171.6	121596	93996	84779.5	140.14	13270	1069.63	22668.2	1318.83	832.522		123918	9896	8219.16	82314.8	69859	77221.5	161.424	3431.14	551.715	15259	683.246	742.916			125751	1651	77375.2	642.347	54519	72175.4	214.828	13134.3	1213.63	34521.2	879.341	669.686
111557	92145	79342.7	195635	166945	76798.5	61.1262	7833.28	961.633	13514.5	1114.81	662.355		67452.4	5946	74412.3	54921.8	44474	8931.66	176.426	3646.15	1478.52	15134.5	2152.62	894.225			165235	119452	9654.12	12146.8	72236	92672.5	475.982	1482.67	767.563	7972.57	1655.91	725.373
150059	118384	83071	160490	129956	80934.3	126.877	7616.69	2250.02	37033	2982.97	1396.97		66566.9	49892	87439.4	123358	97952	82534.5	47.931	1786.93	156.663	19899.9	1816.47	351.135			123919	99598	81538.7	849.188	6814	8948.42	11.618	1137.15	647.134	3896.36	1174.94	2235.65
111488	92554	78943.2	121846	101486	78683.7	23.8981	3010.01	961.396	11086.6	1348.66	509.815		112370	85343	8629.23	92865.6	7882	85861.6	36.474	197.283	15.229	15173.5	1886.94	749.98			152795	118531	8448.54	68749.2	567	893.116	187.337	9969.71	658.558	12382.8	133.761	2248.56
151303	122587	80887.9	95884.2	77206	81390.9	58.5065	8209.03	895.585	15503.9	1090.79	1658.6		119652	969	8166.73	12595.5	8119	83921.4	162.321	5939.59	491.423	2359.39	627.662	528.548			12218.4	87346	91672.4	77435.3	6334	84111.8	72.228	4712.37	223.947	2364.66	4615.68	1476.15
174249	130727	87354.4	224164	171227	85797.3	329.227	8275.5	2807.39	47584.8	3924.11	1530.46		12496.3	97193	81249.2	8266.47	65821	8232.55	233.255	793.211	63.395	22822.1	637.899	477.639			165640	127416	85196.1	11287.6	83356	88691.5	53.6712	1466.58	1239.47	24779.5	3366.97	2469.52
167623	129339	84934.4	213806	170166	82343.1	187.591	3549.95	1891.07	32359.2	3149.83	1652.32		13692.3	1618	84627.4	95628.6	74998	83563.8	116.18	1494.51	1131.71	22935.7	1974.28	87.6942			129729	18455	78391.2	78238.2	63487	8763.33	113.784	2885.12	1192.17	6747.77	2752.51	776.218
138722	110470	82296.3	129561	105926	80159	310.52	33132.3	870.24	39158.7	1335.91	1779.86		6676.97	59791	73175.7	8656.25	7436	75899.4	92.4783	15971.4	946.847	13418.1	1415.89	69.6589			122253	9562	8385.73	79243	69	86424.8	-12.965	694.347	3337.65	62.3413	9376.52	316.461
177493	134355	86578.2	117727	87783	87891.1	-12.6969	1679.28	2977.46	14582.2	5129.57	1456.42		16561.9	8479	836.438	9445.15	78274	7979.72	363.653	13628.4	1176.93	1881.29	1255.68	82.4973			17173.3	123334	993.234	111980	85954	85379.6	4.6738	1637.91	686.654	3744.52	657.535	264.255
119134	98771	79047.1	122231	104139	76921.8	487.586	12428.9	671.944	25923.2	888.136	1132.16		147267	111187	8682.58	84185.5	63471	86924.5	665.488	11621.5	15.4991	17142.2	218.378	1113.97			129226	16762	79325.8	5833.94	46135	82438.8	13.2751	9266.47	56.851	926.164	832.998	792.617
81723.8	67352	79520.2	153547	129836	77504.4	67.4817	9027.01	573.516	11610.9	773.991	284.853		123652	96915	83616.8	12395.4	89667	87994.8	53.177	12886.1	175.375	36569.3	2425.44	912.755			162740	123881	8693.17	116865	9857	84295.7	168.315	1318.33	1428.76	23933.8	3456.69	187.515
149234	111727	87536.3	179152	143266	81951.8	96.2548	16204.5	1577.71	29172.4	2033.19	791.969		119288	94187	831.242	16342.5	12639	84737.1	137.453	4981.26	829.617	29591.7	646.833	689.488			173427	132135	8616.15	1378.18	843	84912.1	311.577	135.32	1197.76	14535.7	1987.66	1372.85
162061	124554	85271	172053	137139	82220.8	66.2341	6940.75	690.699	32469.8	556.02	1013.8		11952.5	96532	8825.29	81749.4	6472	8278.86	99.3919	824.94	1293.42	12382.5	167.943	862.312			144857	115475	82211.2	79925.2	64859	8759.48	158.611	4361.75	159.791	18959.1	2642.24	2916.75
120540	101837	77571.9	91321	77449	77274.3	22.7737	4925.01	880.237	14842	1541.18	1567.67		1396.38	111237	81896.6	94359.4	79745	77546.1	624.435	1562.91	131.919	17246	157.27	836.653			12722.6	1267	81256.9	112525	9156	8589.54	271.258	2988.3	1546.47	23614.6	2367.55	81.4739
149294	119788	81678.9	156032	120952	84543.7	134.284	2253.47	1154.17	53916.2	1445.44	1079.95		4912.14	46463	69258.5	4661.45	46498	6492.71	78.4545	2615.48	874.625	5138.81	1228.35	792.613			134348	18955	889.731	8156.47	63883	83153.8	34.1164	6765.26	1795.28	31297.9	357.972	117.355
141533	115858	80059.5	110139	92686	77876.9	31.7179	3768.56	1964.98	10869.5	2618.58	843.122		13695.8	9484	9346.7	1352.62	7684	88317.6	574.165	1651.12	1487.16	22744.3	2718.99	724.435			153193	18835	92246.3	11737	87835	87324.4	175.112	887.567	1196.38	21989.4	2398.19	143.652
165696	131394	82645.2	195244	153158	83544.7	183.696	31015.8	548.02	27986.9	730.319	1495.13		19564.4	9141	78559.4	83716.1	72365	75815.9	174.853	6481.71	786.464	17996.7	148.398	563.386			118242	947	82375.8	9246.55	76498	79164.9	317.556	913.652	148.836	4715.13	3186.43	2712.17
159371	125619	83144.7	152936	117943	84980	466.911	18278.6	1454.49	38928	1402.19	1107.41		112714	93779	78768.3	7541.38	65743	75172.9	268.558	18184.5	674.252	2729.7	1272.65	632.948			155942	122159	8366.12	95381.2	7789	8252.85	371.571	139.164	717.211	28923.4	811.534	2732.55
155317	122681	82969.9	166183	137069	79456.2	199.536	11718.7	1632.55	24146	1857.03	1032		135833	1768	83143.2	88257.7	7126	81168.4	22.3445	1434.83	1857.87	24797.7	3469.93	966.632			129525	11779	8342.78	67437	52287	84524.8	-7.5583	1648.93	81.169	14359.7	1215.52	582.351
120737	98756	80122.7	185871	158800	76708.3	52.7214	10367.8	708.711	16830.2	861.045	549.516		15343.9	115236	8552.24	117251	8538	89999.6	168.572	662.483	765.747	3513.48	1348.38	789.163			123156	96683	8348.27	81598.4	67663	7933.35	282.39	3681.53	861.1	412.371	1171.63	1112.55
163837	124195	86454.6	145138	113307	83947	3.7037	9623.37	4286.66	28058.3	6274.17	1542.01		14425.6	17812	87549.3	139212	115264	79152.4	234.115	1671.95	1472.68	16748.2	192.519	864.661			143882	112898	83521.7	1362.17	85666	79271.3	172.428	1483.63	487.757	2319.35	568.287	359.696
150148	116438	84509.2	168515	136622	80834.6	-4.1946	8299.7	666.136	39494.4	591.401	453.508		131367	99825	86243.3	86514.8	66737	84957.8	115.648	1151.58	1466.28	64.578	18.465	786.578			113467	93984	79121.4	69991.2	56548	81115.9	73.5137	1443.56	816.934	26879.5	849.33	221.895
140315	112397	81814.4	157687	130605	79125.5	-46.4712	4110.06	2874.94	23026.2	4398.35	1126.77		128743	1375	81855.9	92437.8	875	75654.1	92.8628	112.998	1617.74	2587.15	2133.88	91.196			13591.8	18347	81713.2	1686.38	86438	8433.12	244.897	769.353	456.885	254.578	746.798	769.113
146555	114899	83591.8	181314	153999	77160.3	59.1164	10175.4	1255.08	21420.7	1416.18	571.62		145395	11294	86393.7	11899.9	95514	81588.9	148.559	4157.62	1623.19	32815.9	283.174	164.919			168736	12692	8714.19	986.586	7326	84621.6	18.628	822.456	147.535	2625.75	3233.48	712.156
168897	128366	86228.5	167318	132062	83031.7	84.368	12581	866.244	32523.9	835.685	215.652		1272.95	86978	77384.4	71497.7	6714	77176.2	116.714	4939.58	563.859	26458.8	742.214	579.748			165995	125523	86666.6	114793	8643	87434.8	184.617	2945.23	1479.47	52265.7	4253.12	1617.72
156969	121908	84384.1	154495	117984	85816.8	400.109	3587.21	1047.27	37593.3	1647.48	777.65		63528.4	56911	73156.3	48554.7	42962	7466.4	33.4971	1459.87	879.551	1699.89	1694.76	512.221			1567.67	115938	84828.4	1561.92	87294	78875.3	114.684	5821.34	3128.95	34927.7	7838.71	327.874
142154	114787	81160.7	144371	120711	78381.5	58.8829	9281.88	620.5	24852.4	748.943	593.97		131783	94897	919.859	86692.3	64465	88132.3	185.844	2766.12	553.76	2619.64	791.725	987.476			159539	1251	83637.6	132455	1256	84683.7	39.8535	186.193	2324.54	25174.6	3472.27	29.7957
151101	118815	83344.4	133187	107570	81142.8	24.958	17922.1	516.745	14869.6	849.314	1125.51		73961.3	62887	7776.76	67131.4	57883	767.133	252.752	1415.26	73.357	12587.1	792.725	671.936			14163.5	17964	85627.7	88783.4	72952	79758.3	126.477	3742.65	542.892	3491.44	654.183	1167.24
153780	124742	80791.7	142348	117578	79342.3	265.85	6801.72	655.14	37078.1	587.281	1353.34		1422.19	12768	89419.5	9163.27	6888	86642.3	317.161	8517.41	952.153	23367.3	1146.95	717.588			158378	125451	82737	9554.42	6873	8638.15	597.813	17.7557	889.663	449.113	21.7478	2211.65
149320	112650	86869.5	186551	145427	84068.4	150.412	16301.2	1797.24	43543.4	2130.29	1212.38		11366.4	91322	7922.92	8865.59	75367	76578.2	11.461	9749.34	848.314	17734.8	967.692	46.1633			155334	114711	88744.5	86723.6	65595	86645.6	24.756	551.78	3318.14	19941.2	5987.69	1912.68
142589	109884	85041.5	113117	84908	87309.1	137.008	8106.27	439.04	15511.9	688.092	1370.4		13255.5	13	85338.6	98.5938	72611	81238.4	126.783	27888.3	542.969	993.216	83.5439	588.297			13858.5	19347	8313.65	81213.7	62519	85132.9	132.69	1667.96	523.593	1665.86	662.749	377.622
161846	128163	82759.7	159085	132899	78449.1	293.229	3727.24	1362.45	26749.4	1572.87	1575.84		128999	1385	81441.7	92484.4	77385	78323.4	123.242	2383.56	18.583	2627.44	1231.96	1125.89			17356.6	125793	9393.97	63751.5	49327	847.43	-13.789	5416.64	565.426	188.859	589.937	28.6334
187293	139345	88086.7	205085	149973	89619.2	134.91	6844.04	726.806	22181.5	772.163	1019.91		14277.8	17635	86929.2	138139	11167	8159.95	158.976	2118.94	724.39	21558.8	889.958	768.539			135759	15461	84363.7	1671.54	8279	8447.73	499.87	5654.23	731.316	47692.5	1378.49	826.921
137593	112111	80432	135779	115458	77070.6	185.591	2528.48	3139.31	19132.7	4516.52	1365.3		116411	95479	7993.87	99577	83579	788.352	14.7593	1654.63	1365.4	25578.5	29.1431	157.868			1354.94	15114	84418.6	12674.8	84666	79475.8	274.622	992.748	2857.66	26419	6619.92	2268.23
178986	133697	87735.8	192371	145873	86426	52.6681	30944.3	748.335	31173	733.93	1313.68		13534.6	15786	83823.2	124565	96339	84736.9	228.236	2835.49	455.714	34199.6	922.545	744.775			1247.86	18985	7467.12	83915.2	76281	7294.9	59.6254	5995.66	455.774	3458.91	793.779	96.3899
174302	131656	86764.7	171180	135836	82588.3	204.697	2449.9	497.099	66617.6	720.705	754.349		128138	97864	8589.58	11338.3	94396	78478.8	176.485	5324.12	61.3744	2986.39	59.721	792.928			24816.7	143131	9378.35	85829.7	66943	8425.72	126.54	1256.23	868.256	1817.35	1846.59	668.628
163525	129868	82520.4	183180	151388	79298.9	67.6285	6467.29	1136.71	24273.5	1303.78	657.773		13563.6	11499	8432.45	19819.8	88822	8128.92	21.1435	1926.75	117.436	24815.6	1496.59	91.4164			141926	1733	86682.4	74685.3	56423	86747.9	117.759	921.631	57.1624	22895.1	19.9685	343.922
133897	106617	82304.8	180939	153892	77054	204.318	2683.61	2305.05	32191.8	3160.49	1785.26		13987.3	17155	8556.16	9945.67	8135	8393.47	132.413	5177.44	883.314	2758.71	69.2648	837.576			131423	1162	84771.6	14165.3	114638	8129.4	239.156	673.943	614.478	58579.4	625.129	298.51
112696	94962	77775	142550	119434	78220.2	87.4623	42202.6	2328.35	34470.8	3355.23	695.702		147911	113222	85615.9	11465.5	86694	7672.48	77.7424	1783.96	1167.31	17925.8	996.35	727.148			163177	12659	84833.3	82858.2	63974	84881.2	125.882	1459.59	12.3345	2933.25	214.118	748.958
147412	117450	82254.7	165582	134698	80562.1	-0.3167	19647.7	715.012	39892.7	638.974	1750.58		5862.69	51828	7412.43	87185.2	76724	74471.7	115.892	1787.92	1974.92	8348.36	4214.43	1139.46			134993	18741	81357.7	8923.68	77969	74827.9	99.5389	1698.13	1623.33	7477.34	3416.33	93.1842
131362	106471	80857	145158	117711	80817.2	47.9463	5416.61	1101.8	17183.5	1426.48	1242.19		78642.7	66838	7711.77	66253.9	57294	75784.9	53.1755	14286.5	673.838	13952.5	865.267	799.24			12262.2	95682	8364.76	119497	9593	82354.9	215.933	811.43	195.682	1654.47	57.1494	1549.77
140578	115395	79838.1	121421	99175	80236.3	9.0458	6885.35	3446.65	17143.8	4888.95	1385.42		16299	88919	78345.6	73858.6	64323	75251.4	218.693	3949.48	743.818	1168.23	1143.16	329.221			138989	113785	852.823	9113.24	75481	7999.94	188.734	2961.25	4248.27	22942.8	192.658	256.621
186816	137584	88986.8	199135	156196	83552	193.017	4136.24	2388.33	62544	2250.22	783.171		16414	87271	79911.5	668.594	57155	76596	186.242	19651.4	1499.71	17142.2	2479.96	1267.22			91858.8	79194	7616.59	99694.4	83591	78161.2	44.1342	5351.51	1544.15	29368.3	2342.36	1187.43
162168	123378	86140.7	218151	177846	80388.4	15.0628	4883.71	746.786	12198.5	1068.62	1717.16		9572.88	72163	86914.1	124699	14255	78387.5	187.993	3596.65	636.731	2243.92	791.548	897.733			148479	117878	82549.9	1928.58	8117	81488.9	335.162	2167.83	1397.63	47283.9	2954.35	312.177
163871	126367	84986.2	201316	154674	85298.3	157.882	21744	980.764	26783.3	1335.68	853.066		142777	11626	84582.6	112567	87158	84641.5	113.874	4955.44	856.573	46169.6	1175.29	934.368			15934.5	124348	83978.3	16265.4	85512	81441.3	222.277	291.753	888.734	39124.5	112.643	2735.78
125090	99755	82180.4	141242	123974	74664.3	177.72	3318.26	1675.55	23903.2	2554.91	754		143795	11169	84845.7	12882.1	99581	84766.9	3.3977	4363.75	857.933	4329.27	169.344	8.2429			174764	126623	9452.46	94469.3	77675	7975.73	9.9421	3233.74	1324.14	22284.1	1551.34	747.994
147418	116011	83277.9	194968	153119	83447.7	-17.5546	7627.78	1111.69	43310.5	1194.91	585.237		18212.2	83279	85156.9	18354.1	82443	86133.4	19.3141	1491.58	53.6717	2449.53	679.429	54.3844			13643.8	1459	85487.4	72375.3	643	78525.7	-75.656	3946.23	5246.48	7415.16	1996.53	35.429
114245	80731	92742.4	179400	135734	86619	-18.1171	3184.29	2640.56	24036.6	4164.63	1366.04		125927	167	8229.82	113989	966	82943.5	357.772	14339.6	511.925	2492.25	619.387	59.6473			184469	134722	89735.5	11420	8463	88295.8	42.874	9445.79	319.537	19697.6	533.189	1626.79
142580	116181	80427	133964	117349	74814.9	68.4148	12742.2	1193.69	26629.3	1303.87	1118.42		12355	136	8716.77	799.383	6627	78214.4	7.9265	1352.44	11.783	917.479	1277.14	639.22			15633.9	114475	86236.7	72667.2	57558	82739.3	-17.8514	559.941	1169.15	11937.2	3464.67	15.3687
138668	111034	81846.6	169492	128382	86521.6	102.16	6698.98	2693.31	25773	2929.9	1889.91		1359.97	16755	82931.2	87.4141	64247	81612.6	59.6752	28292.6	718.247	333.426	1315.12	947.139			153269	119942	83745.5	72493	59934	79268.9	147.362	791.398	791.338	181.315	63.2888	723.326
126819	103369	80403	174929	142605	80390.9	-30.4047	2861.93	738.762	17713.4	691.804	1622.08		93545.5	85	76584.6	94664.5	84286	7365.38	15.6492	364.585	765.317	15159	476.323	598.196			1824.27	12861	91851.7	13538.8	97673	87588.8	111.3	8816.67	726.132	19587.8	975.182	39.334
130357	107926	79156.7	170241	132174	84410.8	91.3013	1660.13	1468.13	15755.2	1117.26	1241		94597	7413	8366.66	73458.5	63195	76179.7	87.2843	398.292	591.581	1671.44	61.948	564.457			15341	19711	8986.37	13628.8	78642	86358.5	484.945	824.437	89.7329	4677.55	836.538	94.9646
169146	128823	86049.5	223635	192399	76175.8	44.3369	18329	1535.05	31130.8	1944.69	1678.37		143933	111312	84742.5	112450	8642	85275	11.426	2485.65	274.182	15453.6	3541.53	1314.46			126854	93598	88821.2	11672.8	9958	83631.4	32.353	1855.3	944.628	9529.49	865.313	2775.38
165561	122535	88548	103742	85995	79060.9	73.6742	5031.79	1074.69	19203.8	1463.32	901.231		143666	18643	86662.8	14828.6	8867	789.344	32.7442	1129.21	556.936	2642.54	64.2697	468.27			18446.8	132234	8943.58	14785.7	19395	88573.9	236.362	889.567	754.797	2460	193.962	2838.35
175186	130738	87816.7	157980	121670	85094.1	17.325	1519.11	687.436	25146.3	664.015	313.625		11428.7	93914	79748.5	19869.3	863	83696.3	88.2787	1248.78	1476.62	2179.62	2336.92	942.695			151862	118514	83976.7	1253.12	7699	85338.2	189.372	293.198	163.513	35875.7	218.275	2718.97
157948	124332	83255.1	158060	123432	83921.5	117.537	4711.45	710.274	18031.6	1126.14	1808.19		9212.18	72518	8325.9	99562.1	7763	8451.33	125.339	11238.9	752.555	12976.8	77.142	429.159			139885	12613	8934.85	89283.7	769	8357.68	132.863	6927.39	211.116	1392.81	5493.77	2481.8
152623	120299	83145.6	162887	131151	81394.6	112.326	11367.1	1766.85	43606.6	2182.44	1396.47		142189	1959	85444.3	113132	9571	77986.4	197.976	1798.82	736.574	16791.3	498.271	195.611			158465	125689	82625.9	89452.8	7825	82772.8	13.739	1161.58	135.56	1687.22	2959.97	158.578
175465	131150	87680.4	217600	168675	84545.2	96.0018	12232.4	1106.34	43121	1386.21	962.927		1122.55	86718	83297.7	1158.62	94579	79691.8	177.81	4215.92	621.212	21517.5	894.594	572.633			165912	117817	92288.9	77985.9	6553	8442.69	677.791	2784.91	1165.55	29195.8	1794.66	993.157
188040	137458	89652.2	157852	118270	87469	392.981	9871.16	1901.64	16103.4	2915.65	1573.6		125625	97121	8477.41	73968.5	5773	84936.8	64.4946	298.843	588.954	12191.6	685.314	345.612			153696	117766	8553.82	7631.62	6265	79815.9	13.1635	1641.92	2711.77	31789.8	5865.52	186.435
155890	123911	82449.4	173714	145267	78369.6	340.161	32869.4	875.815	42855	854.02	935.866		13227.6	14511	8293.76	9326.31	78642	77673.2	33.738	5325.13	1958.56	273.775	351.813	119.954			149153	11792	82893.8	12227.9	81536	82167.5	184.744	571.142	3129.61	42711.9	7618.93	2425.7
166027	120871	90019.6	156292	119531	85691.1	129.508	13639.7	616.699	26263.7	611.352	360.579		18279.8	997	786.219	63136.4	54323	76168.6	467.67	14481.8	136.762	1429.65	145.678	336.952			11821.6	9398	8342.54	119132	126	7854.28	253.489	9727.28	112.43	51876.5	1163.18	157.23
150794	121374	81421.3	116446	96487	79092.2	34.4537	7974.31	2799.15	18314.7	4812.12	1440.95		11645.7	88711	8174.41	85279.8	73211	76339.6	13.7298	6483.7	2337.59	16251.5	4359.48	1126.31			133638	1924	86779.4	6398.73	5588	82792.8	44.8736	21.5558	856.512	1724.59	986.516	785.874
162320	122962	86512.9	182728	145930	82061.8	13.8817	2064.09	2367.73	30447.5	3757.25	1878.16		12833.4	1618	83392.6	72376.6	6595	78277.7	249.644	316.569	2557.63	2596.64	529.328	131.261			18157.3	13123	9787.57	134829	112594	78478.3	324.755	133.819	54.9582	22468.7	699.939	337.312
139381	109716	83255.9	180178	148500	79516	71.1412	2418.68	1437.2	29059.8	2078.28	990.273		118919	93249	83577.8	7487.32	58161	83481.8	341.737	7699.75	572.889	28217.5	964.911	1216.59			147599	118526	81611.4	116960	97331	78752.7	53.667	15.6648	114.375	19226.4	1724.24	796.92
159654	124083	84323.1	171187	130235	86143.7	20.7748	13023.2	835.841	23639.2	802.28	1130.63		139899	18139	84783.5	133955	1263	85538.9	119.996	1651.15	259.31	3461.82	1985	1241.36			145758	1833	88178.7	8563.23	71959	77962.4	17.2415	3539.28	2471.22	47964.4	658.811	3219.37
186350	138783	87998	195156	143682	89014.4	85.7225	6059.31	480.348	34895.7	733.606	539.664		14273.5	11199	82745.7	99851.3	7559	8657.4	78.1275	285.368	2787.46	25797.8	2448.92	92.854			148553	117163	8394.25	93885.9	72319	858.625	251.127	1224.16	1732.67	31458.8	3372.95	86.1448
104060	87525	77917.2	131106	111801	76852.3	173.893	15155.8	649.605	33549.5	844.943	1371.72		1117.23	86795	83185.9	136530	15926	8447.29	445.232	13919.8	1478.13	17962.5	1558.25	931.627			1666.5	87827	79549.2	1177.73	88271	75512	124.545	245.349	1443.77	38394.8	3551.29	2443.47
141371	110789	83626.2	137432	107361	83892.1	14.56	6966.95	2828.12	35361	2836.51	1449.48		123589	98996	81816.8	128912	19232	77342.9	269.639	33232.2	1835.72	1699.94	2596.47	863.15			136454	11493	88111.2	128518	1593	8143.56	84.223	6632.79	1231.99	1535.32	2114.8	925.691
151522	122407	81123.8	134237	112755	78022	24.9192	2291.76	1437.48	13566.1	2191.07	1048.08		151888	115642	8677.29	115354	85111	88823.5	162.629	2462.85	61.7915	26676.6	79.5778	751.693			18825.3	89894	79337.4	119452	96714	8943.72	68.493	3829.85	2175.25	3613.45	3944.29	2799.39
146783	117809	81653.7	164837	126225	85583.6	121.553	17708.5	1436.64	36366.1	1449.38	1343.5		117316	9557	8448.15	941.742	73342	878.234	7.452	161.516	766.939	341.58	962.115	545.87			154748	115827	87558.8	9783.84	6943	85725.5	378.231	3267.79	896.99	47721.9	1175.36	2581.73
139005	113366	80357.8	144824	111830	84871.6	239.326	1982.48	428.723	34495.5	770.389	1545.07		13112.1	94986	9466.9	98717.5	73175	88411.9	138.939	2284.45	478.297	12162.5	619.465	176.469			124491	99927	81646.3	85466.8	6851	8238.12	111.917	127.252	479.487	4278.95	738.735	83.5975
120592	96634	81784.2	162845	129757	82247.5	-9.4201	3962.98	1162.16	15725.4	1218.69	988.509		12817.3	97615	867.731	79434.2	62667	837.646	468.543	8118.98	581.611	11136	744.484	545.555			141457	1132	8446.53	13598.4	86343	78633.2	134.478	144.85	84.7687	25181.9	236.285	747.75
157858	122387	84530.2	190953	144535	86583.1	94.3358	6184.22	2121.74	43836.4	3412.81	1445.37		117255	9215	8339.31	7323.15	55742	82679.9	127.622	1421.21	96.4886	931.928	1247.57	346.229			137832	11266	81919.9	87874.6	72263	79694.3	268.849	792.649	49.3939	1578.25	797.312	598.964
177357	133898	86807.1	195352	143751	89061.1	60.8217	20603.7	1599.79	35650.9	2081.31	1573.32		126942	99923	83256.7	82899.1	66431	81782.3	37.5361	4374.65	559.613	18537.6	653.956	819.919			152456	116526	85743.4	122419	95623	8391.62	165.84	2495.43	1243.49	336.172	1831.22	1814.69
150667	120446	81979.7	137253	107459	83706.2	125.656	12863.1	876.137	32007.6	1193.72	1589.63		5468.15	4955	72226.2	63965.3	56663	73981.8	164.932	1782.96	1188.21	787.687	2455.33	969.523			114494	8859	8529.8	12519.6	8591	7826.53	238.74	243.619	848.127	35561.8	1251.22	122.655
170776	132708	84335.1	180083	138388	85281.2	221.294	11872.8	1606	44244.7	1984.64	1505.51		18992.4	9172	77892.8	66523.3	5518	7924.84	14.3475	11636.4	93.32	13976.6	956.485	277.162			123146	987	82293.4	73691.5	6526	79791.2	722.552	1216.12	496.844	2248.22	665.722	513.91
120802	98062	80733.1	166252	140462	77569.2	88.286	5585.84	2446.47	21914.3	4051.66	1248.07		135885	17739	82656.6	98898.6	77334	8381.76	91.3934	5837.51	84.9825	1683.68	1281.55	1197.65			153979	121152	83293.2	16369.2	88516	78754.2	98.77	7821.94	1244.16	27754.7	1755.87	331.739
142442	115088	81112.8	147206	121316	79522.1	5.7035	11364.1	2142.6	17962.9	2949.12	1294.51		97144.6	77545	821.347	121383	9415	84532.6	159.63	2337.97	669.456	18492.4	632.411	26.4634			14484.5	114973	877.883	51232.6	431	7881.42	84.6677	4843.66	417.652	434.934	14.9487	524.251
128066	103100	81405.6	155414	125532	81136.4	337.791	12173	901.79	26047.2	1028.05	421.33		133397	985	89161.5	97845.9	76398	83934.5	54.4277	3214.99	1153.63	19182.9	1313.54	57.9629			142271	112426	82933.7	99181.2	74819	86875.5	72.4182	94.5659	454.319	28812.5	82.178	115.215
164836	126746	85230.9	198318	161655	80399.5	54.4715	4563.37	3493.11	20843.8	4613.1	1804.6		115918	95483	79561.6	68222.7	59494	75151.1	18.8453	1656.14	1798.89	4535.95	323.76	1329.87			163249	12386	86377.4	98727.3	74452	8694.23	51.736	862.534	1463.81	16715.6	954.795	382.344
168206	123643	89156.3	185906	140955	86435.7	292.757	17399.2	1633.22	41972.9	1999.24	1522.47		133234	15991	82381.5	174.352	8735	86860	534.777	5893.98	85.947	3718.99	1875.73	1255.44			145862	16191	918.922	79717.6	58875	88736.6	37.437	1287.29	227.891	3416.36	4955.35	185.673
165039	127739	84672.5	197162	155871	82896.8	291.822	15906.3	556.936	21447.9	558.71	552.375		114795	92866	8111.54	88428.5	7136	81272.6	39.7251	878.698	57.9428	32215.7	719.324	634.625			176592	127683	9639.78	94419.9	7493	82612.2	61.4773	2336.12	345.594	63791.1	8978.35	323.571
149321	116962	83667.4	174380	142110	80417.7	198.632	16382.8	1063.16	26304.9	795.006	1847.76		11724.1	95774	8224.8	81382	68787	77535.7	13.8861	2437.86	611.584	7614.15	84.5511	236.335			173982	132774	85876.6	92491.6	74446	81421.8	135.839	1413.56	3281.38	241.512	333.218	1672.21
138069	109821	82393.3	151326	128877	76951.9	34.1481	4888.75	647.452	22452.1	794.246	1371.08		12116.7	9816	8936.79	11381.8	91511	8156.78	228.381	11546.2	1314.99	2596.94	24.828	1359.94			17612.9	122743	9195.12	77478.8	59923	84736.2	117.493	45.1135	221.325	7246.33	5367.62	1376.24
144946	107618	88267.6	178409	145154	80550.4	87.3941	5792.35	604.493	58027.7	492.185	556.352		13432.3	12963	85311.6	76769.9	6347	79346.8	399.498	5159.59	586.414	1849.5	553.493	685.525			141568	112771	8227.92	68459.4	5795	7858.59	57.2119	276.953	1534.75	21556.6	2728.8	1781.6
152184	107967	92376	162846	117247	91023.7	195.044	4875.64	1856.87	30119.6	2329.84	981.384		15819.4	7731	928.477	96469.4	72279	87469.6	74.876	2478.71	1258.57	24524.3	2712.66	973.412			15138.6	11484	8576.78	17249.3	86128	8167.47	-2.7556	552.816	689.929	16836.3	141.474	82.4398
162766	126135	84568.5	165946	129935	83699.2	78.9969	7507.9	801.054	19791.6	1246.39	940.271		122414	9998	8299.41	68972.4	54484	82963.3	167.193	14387.6	195.627	12616.8	1771.75	768.918			12767	11787	8216.32	15372.4	92219	74883.6	195.548	4986.85	2753.53	34472.5	5522.59	2848.92
151340	118379	83783.7	158444	134011	77484.6	57.3363	18939.5	523.234	25168.4	925.723	901.58		5966.87	53541	7296.84	66549.5	57281	76139.7	32.4556	1688.81	143.356	8191.48	287.298	757.881			14667.8	1799	88972.5	88357.2	73438	78849.9	19.491	23655.6	574.817	34822.4	1116.66	3582.67
157385	124825	82630.8	152381	118457	84304.2	114.234	10947	3533.13	20449.4	5614.05	1811.58		53231.1	49955	69834	5531.71	4983	72416.5	197.455	1535.19	519.455	7758.93	85.6517	866.596			15477.9	122991	82470	173.469	88559	79185.9	254.917	6446.45	1419.75	59291.5	2851.72	1271.56
181818	134612	88518.4	210541	163344	84472.2	213.782	1746.76	1313.43	45753.5	1954.43	1879.77		79932.4	633	86830	12417.2	7743	8712.38	211.693	9394.52	1146.87	1965.27	1316.22	676.232			163954	12559	85918.7	11145.6	7739	8642.7	1.8716	1932.43	922.948	5853.49	73.675	1983.61
154587	113953	88905.1	92533.9	73793	82179.9	8.697	1944.22	578.555	16248.6	766.023	334.425		6421.26	55815	75393.4	9682.18	88775	793.344	73.73	1924.7	135.348	3425.68	2389.5	696.3			114960	95964	7858.55	11929.5	98236	7947.94	353.555	1552.74	1986.15	26515.3	436.918	161.963
174880	129250	88672.5	155148	122022	83327.6	223.931	17692.4	1482.51	30893.3	1722.9	1846.05		138169	18542	83424.6	89982.8	72839	896.969	112.888	2747.29	1763.47	1151.79	3118.74	626.99			124168	98986	8228.15	97285.6	74963	8551.4	278.583	155.744	1481.88	31532.3	3269.77	1494.39
138931	113766	80032.5	130145	109966	77561.9	192.704	19764.5	1312.6	23016.9	1324.54	1231.24		1727.31	87743	79939.5	69137.7	62482	72517.5	44.2968	3898.94	79.861	1292.38	598.737	664.924			15544.2	119546	84996.4	9256.78	723	84473.2	87.991	3747.66	1761.57	45521.4	2544.17	2866.94
168723	131178	84293.6	218215	174746	81838.3	79.6147	4971.35	782.263	68110.5	737.669	1687.08		125117	9972	82241.8	73294.8	59682	8483.24	66.9525	12844.5	652.156	11443.6	189.835	1188.68			111318	91184	86.731	11822.4	8194	81473.9	135.653	5579.91	968.545	2894.65	714.653	178.349
149773	119974	81813.5	135487	109338	81209.3	188.117	20515	2362.61	36589	2535.05	860.651		6375.59	56624	733	67465.9	53776	82218.7	66.3951	231.352	879.456	1523.91	1286.54	188.699			15575.3	115171	85682.2	9154.31	7423	8848.29	28.1788	13229.6	773.236	2822.69	116.65	179.313
162389	126944	83834.8	162587	127152	83799.8	3.8946	10043.4	981.722	47129.7	1146.64	1650.82		114326	92638	8878.94	112487	1371	73446.8	249.655	2195.25	1352.47	26868.9	2562.15	936.649			174319	12586	988.312	97129.3	71882	88554.4	111.396	5496.77	3952.66	1817.97	8136.9	322.697
156430	122541	83660	183026	147168	81503.9	53.5746	6093.56	819.434	36232.1	828.696	541.516		13371.4	85799	78958.4	9375.98	7795	79694.7	192.238	8665.82	828.849	2132.15	1187.92	986.523			14868.5	11119	8759.68	76593.8	662	83574.5	347.238	192.922	1532.89	21984.8	3345.93	975.626
126765	102692	80898.9	204249	161124	83076.7	-39.5505	2000.63	724.286	23846.8	653.252	1612.56		15678.8	85855	8668.15	78914.2	6517	79357.3	24.7532	166.541	597.144	18827.7	922.184	473.973			14893.1	112818	86513.5	68478.2	5982	8826.94	39.9167	15335.3	2148.35	12838.7	31.5588	11.3271
141053	117841	78445.2	195034	167245	76425.4	145.306	7856.44	2614.84	50536.8	4088.81	1532.89		131559	1357	8366.73	9191.98	72593	82976.2	251.127	1487.7	1161.62	14858.5	1721.97	1169.97			6944.62	6522	69398.3	53555.4	51482	68175.4	269.226	187.197	567.815	1239.57	72.848	255.223
131927	106321	81319.2	145551	108577	87853.4	388.855	2339.08	1601.73	40732.4	2683.35	1234.28		124690	11319	8653	1915.67	92427	77298.3	243.848	6462.88	556.993	22975.2	78.678	445.679			157652	11615	8956.52	8761.79	6958	82621.6	123.795	9243.43	1523.59	28441.8	2624.89	1415.26
181071	133251	89055	219662	161767	88990.9	50.7618	9718.06	2026.86	45150.5	1898.94	1610.51		15111.7	11973	89234.3	1313.15	98953	86184.4	252.92	146.853	178.647	15237.4	1185.55	565.682			155871	1222	84983.6	83353.6	64186	8516.73	1.3338	7988.2	1567.93	31283.5	459.551	1431.75
152420	122062	81835.6	166140	138231	78767.6	200.552	20052.6	846.865	32003.3	851.981	966.187		147266	16586	9548.95	111784	88679	8261.88	139.75	59.2256	562.489	19966.5	678.798	328.982			18832.1	13189	89855.3	172484	128782	87775.8	34.6675	2698.78	759.996	41523	541.843	532.998
171260	131856	85120.8	216314	174666	81162.7	-40.6099	3137.95	1890.03	28605.7	1698.79	1648.35		126965	95263	87345.7	5425.55	4293	82474.2	151.653	2586.73	561.617	1744.26	721.192	435.66			1453.8	17755	8819.52	85817.8	7694	79556.3	414.486	483.235	798.487	36249.9	1738.45	159.738
180310	136376	86648.8	184575	146648	82485.5	410.142	9843.96	1020.35	17754.4	1023.25	1570.48		124161	96111	84662.8	127797	12978	8133.98	119.133	1555.94	781.664	17983.7	83.4986	633.744			15659.5	116723	8459.22	9579.43	73247	857.469	322.297	1868.32	59.6139	15161.9	81.1476	712.694
168211	127585	86404.3	211079	164661	84010.7	91.0778	11450.7	1288.49	45539.5	2000.19	853.532		83115.7	63628	8568.73	9339.94	75116	81174	63.8398	1948.56	538.65	9552.59	798.115	59.6595			148393	116855	83223.4	115370	8943	8457.67	172.562	1794.18	2251.16	42441.3	4428.48	136.196
148950	117848	82832.1	207509	168008	80944.4	95.3471	1763.89	1045.51	29453.4	1028.7	924.411		132156	1333	83818.7	87927.9	68138	8457.22	198.494	2814.68	1937.31	34483.6	392.424	1193.57			163624	11887	921.234	19574.7	8243	87116.9	379.641	1575.78	2466.85	5445.27	5518.36	1813.69
129021	103800	81459.8	164737	137208	78685.1	101.942	6769.5	1427.93	29136	1433.75	1020.75		146326	1146	84114.9	126338	93566	8849.5	281.238	19548.2	65.1324	4357.9	171.897	89.54			14395.3	115642	81553.2	11112.8	9819	79458.5	-29.248	917.633	3951.57	25847.5	8827.24	286.242
160312	124195	84594.6	185922	137435	88657.1	-2.5793	10412.1	1081.53	31918.5	1536.03	1900.6		139449	1133	82852.9	113286	87595	84757.2	378.799	1841.43	493.616	1792.67	1184.57	67.1327			153285	11472	8758.73	16657.9	7923	88253.5	61.1648	273.852	617.688	2983.29	994.812	449.536
156437	118418	86576.8	153769	115950	86911.7	109.359	2035.88	1201.83	11677.2	2054.16	1280.23		134730	98282	89839.8	86222.6	64391	87755.8	51.123	387.24	1576.54	25947.4	3172.29	114.96			159722	12593	868.398	126443	99381	83381.8	84.85	98.614	1418.94	15419.2	2311.6	736.35
179712	134495	87569.3	158635	124146	83742.8	326.101	24372.2	2164.22	57107.7	2846.65	1524.17		122152	98854	8981.3	1429.9	79978	85458.6	1147.65	251.485	2812.76	12755.8	511.314	1343.58			139343	19469	8342.66	13273.9	15549	82412.9	452.929	847.48	146.644	26985.6	1249.87	311.396
167886	124982	88033.1	220450	174906	82601.1	73.663	7934.02	3462.84	41990.8	5063.72	1526.72		9168.68	68927	86588.4	89424.3	7162	83528.3	92.4837	1573.84	119.112	761.517	2482.68	759.486			142795	11566	81328.8	76795.5	62263	8832.43	136.619	4959.81	1424.33	2718.54	3613.38	1542.92
108622	92951	76585.1	118034	96663	80025.2	202.778	3011.01	612.12	23286.6	927.753	718.61		137.289	81552	867.938	15441.6	123492	81944.2	132.617	186.748	23.2173	24573.2	3329.73	1337.14			159928	121665	86146.9	114885	96497	7824.36	146.816	816.443	816.225	21214.9	896.952	169.636
146789	120067	80121.5	188061	145951	84444.7	58.8651	15266.6	514.74	27458.9	690.647	1538.41		14782.5	11718	87486.9	121899	93178	85736.4	848.739	1667.95	195.619	1814.66	1693.66	499.719			152968	121566	82465.2	86924.3	71495	79679.3	241.951	1894.35	131.837	53176.6	2713.25	1234.65
138287	101374	89399.3	169660	129898	85596.8	95.261	15558.8	688.047	20227.6	697.456	528.351		153726	114684	87846.7	14657.3	78344	87547.5	97.2576	2375.64	1287.68	11531.5	2222.32	68.3129			153720	119539	84275.2	124181	98591	82546.6	143.693	175.943	1223.15	26398	2628.97	888.328
122470	101487	79086	167638	140667	78101.5	83.4034	6195.3	660.612	34070	730.758	989.217		136192	155	85.3672	9923.4	79197	82113.8	228.343	12686.9	734.912	2626.85	1326.12	794.65			1446.48	112535	83895.2	8289.8	65751	82619.8	76.6587	1449.57	625.961	25761.3	167.199	32.8629
163401	126966	84342.7	192400	160074	78770.4	79.9952	6264.81	1591.95	32869.1	1957.5	1643.6		1547.32	88946	77711.2	94118.4	79314	77768.7	176.157	15353.9	213.565	2346.17	2694.24	122.359			8875.73	6737	78673.4	1238	8752	76423	334.261	3144.58	246.877	32214.8	7131.84	293.57
152673	121981	82025.6	184400	147328	82026.7	60.7743	3349.49	2401.68	41150.7	3537.37	1837.44		94283.8	78623	78590	96385.2	76322	82763.8	56.256	1583.76	1571.37	1975.18	2499.22	949.257			112857	88791	83299.1	92136.6	71295	84694.7	12.7394	823.257	2758.52	5669.54	1987.94	1164.95
202224	146886	90226.2	219522	167326	85979.3	38.1357	2964.68	613.344	41622.7	966.277	1697.88		13900	18515	83941.6	13699.7	82875	823.766	159.345	321.822	1493.45	232.43	353.7	169.598			134253	19683	8216.86	6691.78	553	79712.5	6.8571	2636.69	779.429	21269.8	1582	511.999
134968	111851	79080.8	140475	115126	79966	78.9783	5556.63	585.98	30120.8	578.08	600.736		12635.2	99138	83495.2	14785.3	115198	83676.6	895.135	395.829	61.5259	29228.4	749.646	549.874			127936	94693	88543	1285.48	95889	82565.3	146.333	812.436	924.489	1273.15	163.262	971.998
125266	104921	78244.2	153509	122116	82383.9	109.511	10585.4	403.201	28575.4	701.192	1263.25		11249.9	92963	7932.56	64382.2	54855	76918.3	57.6168	574.386	548.628	1478.34	627.195	336.183			141111	111943	82612.3	68389.2	5455	82914.7	48.719	2915.18	2473.15	21218.1	626.269	2126.97
115879	100245	75756.9	127455	110913	75310.6	168.332	5462.94	909.001	14248.5	968.984	329.411		131979	13487	83579.8	79586.5	662	7924.62	744.295	589.989	1564.68	28876.7	163.542	127.675			14451.6	114391	8466.47	84538.2	71639	77336.3	13.3277	5883.45	1673.4	34121.7	2576.59	1381.43
139869	111610	82129.3	123139	100035	80672.2	62.2348	9805.7	512.841	20689.2	729.768	803.185		131168	12634	83756.4	77756.4	63315	8484.16	42.857	2493.58	836.561	21146.3	848.229	716.397			14197.9	82918	82355	87512.7	7814	899.938	252.524	4586.14	581.338	34848.5	12.364	587.251
108330	89478	79344	171603	151294	74333.4	229.423	4430.39	632.629	40589.5	486.358	712.987		1133.66	84921	84916.2	11557.6	83997	79237.1	31.152	4867.24	2665.59	12146.3	4895.15	1282.52			7569.97	66592	7449.68	89569.5	73744	796.859	141.669	42.169	1681.84	15677.5	2317.66	1881.59
138401	114158	79453.6	123908	103603	78380.3	49.7845	14785.1	1623.94	18715.9	1881.2	961.587		133883	16933	8253.86	12626.2	83829	8231.3	64.2691	3449.98	58.74	2451.39	998.368	365.19			15815.9	124594	83115.8	17797.9	9134	7763.87	-26.1991	2834.43	3577.36	4599.83	963.338	2372.88
148936	119519	81666.1	192256	154876	81353.4	292.97	23808.1	1228.13	41304.7	862.373	1274.98		133958	98871	88793.4	91913	753	85437.6	76.2368	2529.26	242.933	14497.9	4463.6	1232.64			156289	11561	8862.43	93834.5	7789	7933.74	388.19	1988.51	1129.94	3913.36	2799.54	183.383
157469	123238	83739.3	149017	118994	82071	75.4393	6087.51	1030.09	35085.1	865.502	1206.4		12184.1	96287	8181.15	11733.7	9266	8351.73	159.533	7849.42	919.452	1768.39	824.888	354.774			127300	11797	81954.4	112270	88165	83453.8	262.961	1471.66	1667.97	23686.2	3445.19	16.436
168890	129327	85584.6	170825	131954	84841.4	221.817	19438.1	1990.81	17861.2	2230.74	899.115		117979	88951	86923.2	9871.16	72887	8176.37	13.5323	6614.52	867.372	15451.6	125.655	455.441			123460	97	89893.6	72367.4	56195	84396.6	161.12	1725.57	785.952	16243.4	1377.73	1152.57
90307.2	70195	84313.3	172731	135875	83312.6	79.5439	5562.67	1573.21	19069.7	2742.21	569.076		14317.7	1666	8626.23	127874	93267	89853.5	34.433	2345.89	62.36	23298.3	582.99	64.98			16367.2	113258	92795.3	15589.8	17987	9467.85	441.548	967.694	118.23	1687.72	467.895	1187.32
146715	117387	81909.3	171512	147158	76382	-1.1294	13476.6	935.139	32053.7	1105.26	1249.66		124483	1622	8176.58	86685.1	762	8185.26	86.7369	277.318	1692.92	27639	1589.29	771.7			149789	116111	84544.8	114478	11442	73957.7	171.993	2626.66	74.9821	32989.4	763.452	733.778
168046	132979	82818.2	186989	151271	81010.4	192.747	9824.84	1922.36	26236.1	2556.8	1836.54		1533.96	88779	77535.2	52519.3	4111	83724.3	7.11	7361.86	119.467	2578.52	168.832	44.8787			155244	118643	85753.5	9372.74	79679	7785.34	182.582	848.498	1489.17	1369.94	2686.88	956.839
144659	115207	82290.1	105976	86423	80363.1	7.1106	1809.23	2578.56	16503	4207.95	1728.44		597.852	5198	75761.6	88824.2	74295	78352.3	143.583	245.955	1548.88	25523.1	2572.92	934.819			18196.2	87515	8123.18	147662	121579	79595.7	143.585	2734.85	1699.79	41516.5	497.485	1415.83
146354	115298	83188.3	160886	124766	84508.6	77.2944	5955.55	1226.94	20677.6	1521.14	1199.66		151926	111747	8999.84	1674.92	86563	8812.58	154.23	7937.62	71.9291	17777.7	762.158	969.473			77722.5	62465	81543.6	89835.5	77921	75556.8	8.8844	1187.16	752.159	1553.97	1856.57	853.878
138126	110630	81824.4	138067	114942	78721.1	129.779	10272.1	886.149	23766	983.787	1168.21		139298	1946	83441.8	86458.3	71	8933.18	182.339	3795.86	2578.85	362.125	5151.11	1235.16			124462	9826	8357.2	56842.4	48295	77134.7	17.4411	642.414	959.821	7119.51	2271.43	748.257
151410	116699	85029.2	149958	124198	79128.9	16.9418	1550.34	1744.79	35816.5	3649.55	1869.69		128582	14763	8436.16	89154	7726	82611.7	372.389	528.764	1448.5	18969	2299.54	163.5			19892.7	77912	92436.7	9919.23	79752	81368.6	38.7873	915.625	156.537	1259.13	2342.25	1594.26
149557	120403	81404.8	131640	102915	83828.1	105.794	7454.51	3747.4	27405.5	3928.1	1899.73		11358.8	79599	83451.4	6678.5	59519	73452.3	35.3599	41.1338	849.337	1547.47	96.5815	382.138			1664.4	122438	85964.9	17929.6	792	89532.9	13.595	1791.18	2899.82	23295.4	6439.14	32.997
121654	97318	81924.3	165808	136986	79324.6	260.931	28814.7	1060.06	23679.2	961.693	1292.3		118276	94234	82256.4	1117.58	956	76617.5	66.9524	15187.4	661.231	11655.3	1276.93	459.156			144848	123854	76644.5	94414.9	81619	7581.48	87.4163	923.593	65.478	2644.98	1525.35	58.6785
154485	115867	87378.8	160247	130315	80588.7	17.4012	3685.95	841.072	28113.9	697.081	1657.97		86235.3	69922	8825.99	9518.78	76542	81494.5	73.1687	1492.58	1248.51	1753.78	1473.99	948.42			177.219	81483	8997.84	122863	13222	786.328	14.1443	972.723	322.461	18285.3	7757.87	2636.67
154493	118775	85244	187900	153083	80441.4	137.793	13909.7	792.815	23298.4	983.087	1513.84		116752	96187	79548.2	67377	58639	7531.7	16.3723	7316.21	1991.77	2259.19	2451.32	919.928			12569.1	99246	79616.6	97157.8	82247	77416.6	292.136	1428.52	1256.64	12635.8	3292.77	1133.37
145150	115613	82279.3	186382	151353	80703.5	123.331	10763.7	1155.92	40074.2	1316.54	1014.26		11335.2	9519	77962	77828.7	69435	73458.4	356.984	2178.39	1679.14	19637.3	956.543	77.535			119716	98491	79659.3	117249	91158	84293.2	373.896	3872.86	223.299	42599.3	4894.16	1727.37
125316	106263	77286.6	143987	121939	77385.6	152.634	25679.8	1783.41	27112.6	2175.36	874.9		115116	94431	79891.3	93979.8	75586	81484.9	115.74	14918.9	176.218	14698.8	1839.16	635.495			15214.7	111594	88216.8	119469	93447	83785.4	22.368	16.7778	266.342	28321.3	4535.93	185.227
164442	126406	85256.1	181707	137486	86614.8	179.51	16351.6	2730.79	54975.3	2218.06	1741.94		117365	9653	7973.83	8734.47	69363	82487.2	54.4865	1443.23	472.485	18169.2	79.7346	397.636			145829	112911	84642.3	66217.7	5482	8241.91	4.7414	3859.86	1399.72	14294.2	1934.4	849.855
145935	122810	77876.6	169452	142439	77964.7	-50.633	2292.77	3036.48	28817.9	4353.83	1910.2		9633.28	68958	91549.9	84218.2	61747	89386.1	9.7167	11156.7	1237.62	873.683	1955.72	582.939			139616	112934	8119.79	82358.8	65854	81961.9	263.546	2888.12	863.212	39513.1	172.187	1225.93
156195	120199	85161.9	152010	121243	82166.7	111.229	14053.8	953.022	22801.6	1062.26	791.806		126243	12819	8465.99	74888.5	59851	821.836	73.3979	689.483	689.792	12257.4	734.614	5.335			126779	1642	82555.7	116174	8542	89149.7	13.3865	1669.96	1378.14	45445.3	2897.65	1317.78
153163	122134	82186.1	134474	110362	79854.4	55.5491	37064	786.696	40791.2	1205.12	1615.8		12259.3	86819	77191.3	75597.5	61771	825.289	17.8727	8879.16	186.971	25266.5	1158.68	595.688			134545	1925	879.852	83954.8	782	7771.54	153.3	266.625	594.176	32793.5	68.7142	136.14
140567	111254	82803.1	171118	140442	79850.6	117.687	3549.95	1207.88	42720.9	1850.65	1704.73		1468.79	76466	89656.8	8374.9	67838	8899.25	184.871	1655.19	596.448	22454.2	515.641	156.317			94147.2	78467	78632.2	128520	113675	7494.19	195.838	964.734	2115.63	13456.8	5671.22	1772.3
108129	89958	78774.2	139260	118410	77075.9	50.9088	7397.09	1801.71	23674.7	1876.34	985.269		127455	98233	8531.62	9168.31	72685	81299.5	227.581	9336.48	84.5399	22554.2	1122.26	119.157			172642	125563	918.484	95356.3	773	81127.8	152.582	2173.86	146.519	38466	2899.85	725.217
140475	111518	82553.2	139829	108158	84726.3	24.2562	19264.9	660.085	19995.1	698.435	587.785		1368.58	8698	78183.9	7259.97	6158	77254.3	58.175	261.574	658.445	11882.7	94.9473	763.552			15714.5	116384	88414.8	7964.83	59712	87369.7	219.182	333.989	194.768	25579.6	1317.76	1232.27
88964.2	74344	78424.1	176770	143672	80633.6	99.1584	3969.02	1349.09	17383.8	2007.48	916.574		121713	99271	8351.67	72626.7	63211	75297.9	217.356	1145.68	135.195	15715.8	1643.89	111.922			165627	127993	8485.75	92831.8	6982	8866.67	25.84	931.644	83.6622	36476.1	461.886	125.637
52100.3	47002	72644.6	92855	93395	65157.1	21.1068	2222.25	729.083	7312.52	1116.98	319.842		128688	13711	81318.9	17434.1	8962	78578.6	187.444	1483.65	155.611	1661.6	1696.24	51.6968			146337	111867	85729.6	7794.59	62662	81515.3	57.9267	2349.17	1353	15677.7	3135.49	634.979
163969	132389	81168.9	164351	132945	81017.7	105.934	16452.3	725.891	24524.3	1069.3	953.456		6689.35	5823	75317.9	72290	6367	75120	153.196	262.447	626.565	11722.9	62.6993	565.994			13764.2	111624	881.477	87284.3	72796	78579.4	169.251	8991.98	769.586	227.352	1298	1147.18
139497	105154	86939.8	131542	97690	88245.8	7.3457	7836.31	2208.94	27703.7	4460.25	1090.29		7758.52	6888	7616	9378.7	75464	81443	191.553	7976.27	975.829	1264.73	1466.98	713.291			15843.7	119514	86663.9	8157.67	6711	8853.49	66.3794	9347.62	992.117	4564.67	1765.41	12.1682
136784	112523	79666.2	148407	124230	78290.4	62.5809	17306.6	1777.56	23617.6	2063.49	1531.87		145260	1672	89218.1	16241.8	81571	85357.9	87.99	3356.81	718.885	17139.2	43.44	288.973			15175.8	115298	86256	16968.4	8329	84167.2	42.541	12988.9	195.574	15471.5	1986.22	1786.9
175244	130490	88012.6	175827	137347	83896.8	174.434	24469.9	1594.86	41556.6	1728.98	1672.21		13948.5	9829	92712.2	85921.6	64342	87516.2	77.1138	3848.39	973.826	2297.19	692.539	55.1166			165816	127552	85196.1	96777.3	81892	77448.3	23.1112	329.374	2114.73	37619.4	2574.72	182.262
171225	130833	85768.9	170835	129897	86190.4	361.034	3349.47	511.964	18121.7	571.647	573.905		122566	9855	81918.4	124588	97915	83388.9	195.246	2716.56	583.45	1644.76	536.15	419.844			842.289	69695	79175.7	92981.8	7357	82827.4	117.784	296.256	187.396	1635.76	1519.35	32.936
113430	94011	79073.3	176473	139446	82937.6	32.1764	4267.2	592.149	7776.95	546.057	350.463		11135.9	94257	7742.66	82862.5	65825	82498.7	388.598	4724.5	438.856	28337.2	761.933	624.173			17111.5	13242	84679.6	162197	139844	7611.43	699.564	92.5946	863.367	25331.6	1198.69	2745.95
133330	112071	77967.9	171797	145691	77279.1	-8.3035	7683.19	663.805	16079.4	563.262	719.861		15753.7	8968	77282.3	7696.22	62736	8395.73	89.2342	6759.22	95.9552	11887.6	1337.24	834.287			14673.5	115594	82816.3	15313.9	85319	8894.39	165.474	11746.9	15.1182	43429.5	961.682	358.317
155508	123353	82619.7	168360	141273	78101.6	71.3131	3076.49	2283.64	24227.4	2894.47	1775.71		144459	18235	87469.5	71993.8	54367	86784	179.424	4742.35	288.57	29937.1	2526.34	1199.32			152916	119679	83736.8	94419.9	72831	84962.5	66.2568	374.614	2376.66	5716.28	6155.84	271.723
188616	137658	89796.2	193426	149207	84958.3	48.4239	34794.4	1582.2	26800.8	2185.12	1390.25		136279	9959	916.242	118859	86883	89655.8	11.8987	1954.36	1577.94	18244.9	2594.19	938.86			117896	93247	8286.16	136353	9829	9915.12	61.845	1486.65	542.494	12117.4	1412.15	657.7
153294	121723	82534.1	137421	109519	82232.5	-10.355	4638.92	1038.86	19402	927.036	1018.53		13582.5	16464	8366.7	132394	112176	77347.9	113.534	1855.31	1642.96	27315.6	265.444	914.474			132983	15143	82888.9	87774.8	7611	81466.2	688.889	22.5188	1518.23	55372.3	1542.96	1348.5
157996	124584	83112.2	151020	117445	84271.5	188.58	18078.2	1240.47	21044.9	1896.74	1376.38		13284.1	85856	78839.3	117576	95124	814.344	165.178	4281.5	866.848	14175.6	171.434	55.345			16483.5	124572	8671.12	11692.9	8214	81172	72.4552	1774.15	1219.64	46128.5	312.192	3182.47
154736	115093	88109.6	129783	97829	86942.2	172.088	9323.17	588.446	40770.4	886.507	1150.35		114262	9143	8191.96	4995.85	39614	82562.5	77.8524	624.884	1737.19	12497.6	3731.76	111.957			163569	126186	84951.2	89554.7	69699	8425.75	31.119	6631.79	2342.11	11994.1	5991.62	1657.33
82345.2	70486	76562.4	123155	100414	80378	-14.2127	10655.9	870.44	12657	1189.44	568.817		8517.79	689	81915.5	89553.5	7287	81414.8	9.412	137.671	2651.48	17324.5	5531.89	1269.54			79853.7	66998	78111.1	114477	95142	78854.3	593.752	776.345	958.597	9282.68	2269.33	1137.84
172944	133914	84636.9	183735	145255	82897.4	225.191	11593.8	1087.32	22566	1221.76	1327.02		151158	11527	85987	19145.5	82235	86981.9	98.183	9876.2	64.6158	24556.2	713.783	4.1459			88959	77429	75295	83927.1	7669	7236.39	14.1225	843.493	1346.5	15967.4	512.439	7.5627
137203	113134	79478.4	198296	167399	77632.2	51.8998	1698.42	1685.07	28860.5	2631.14	1206.28		128341	11987	82471.2	87444.7	68663	83462.3	31.7455	77.9741	191.317	35686.3	1673.41	118.656			192493	135385	9318.38	14684.6	17657	89388.6	77.5955	12551.3	158.558	2681.15	1818.67	116.676
164412	130272	82710.9	188154	147860	83395.7	17.709	2378.39	934.139	39315.4	2191.34	1156.57		1169.47	86938	76656.8	55428.8	47379	7667.76	312.867	8987.18	751.614	119.46	154.914	67.7695			125946	1266	8443.9	75341.9	65427	75467.4	161.314	1479.21	1663.79	29458.9	2954.13	2751.2
158615	124406	83556.8	123627	105626	76704.5	36.7671	2922.37	1057.73	40023.3	1258.93	1108.71		113538	93467	7969.36	64949.7	51339	8291.53	73.731	7959.43	472.469	1495.22	888.777	791.131			99835.8	77959	83926.7	6548.82	5187	82742.4	249.337	288.699	828.342	2773.49	1194.95	924.393
111509	89768	81408.2	155869	136392	74894.5	86.4885	15561.8	1444.87	45392.3	1923.35	1421.76		112397	8935	8244.76	81631.5	6371	83971.2	194.778	2441.41	1577.48	31812.9	2626.48	561.346			136565	19539	8175.58	79161.8	65599	7985.81	63.6	8733.52	3526.93	28477.3	5988.92	2884.18
161022	116120	90878.1	204645	153208	87538.7	112.482	16094.7	2230.72	42232.1	2162.22	1472.83		134481	9963	8846.78	87986.4	73198	78776.4	215.883	1716.55	994.275	1281.47	1741.68	48.4698			155437	122229	83341.1	114219	9529	7877.47	425.577	819.431	496.345	29284.2	832.529	599.488
169259	126996	87346	148789	119232	81781.9	60.4098	4239	2097.37	24849.4	2830.39	1830.38		116570	9612	79493.7	73582.3	64782	74438.7	133.592	13474.8	151.559	2136.74	1727.56	754.44			158714	119239	87232.2	11736	86415	8398.72	326.642	929.633	499.261	26868.3	881.477	839.766
146090	116183	82405.8	148683	119983	81212.1	62.6878	5000.56	621.933	11786.6	580.991	661.974		12816.7	98798	8141.73	65636	54883	78376.2	64.29	2584.67	487.464	85.879	775.594	275.565			15126.7	11375	89812.2	12528.5	1463	81725.2	181.392	1411.5	3193.56	33899.6	4993.46	334.367
164909	124448	86843.3	149323	114532	85443.5	125.888	3750.42	848.795	39133.5	991.969	1063.24		1341.45	87783	7722.97	63656.4	52971	78756	39.843	5742.37	2695.47	156.66	4482.14	1237.51
151668	118472	83899.3	181605	153813	77377.3	75.1541	14023.5	1007.23	34835.9	1402.83	1430.12		12268.5	1847	79724.6	93646.8	74923	81913.2	149.484	155.673	55.917	16815.5	768.516	238.565
134993	105023	84237.6	167638	133007	82599.5	50.269	59003.5	819.771	30898.2	927.315	1239.25		12785.4	1395	8575.83	78642.8	59111	8719.75	71.2276	11424.3	537.275	2458.24	918.754	674.74
155350	123966	82127.2	156163	125134	81786.7	58.0661	22293	1501.92	25234.7	1555.95	1612.06		13773.3	9779	92284.7	95122.6	69831	89272	69.7488	146.351	997.939	19163.2	1846.23	668.875
190554	138411	90225.1	212667	170614	81689.2	146.307	8568.65	1011.07	40336	1235.75	787.945		118265	97567	79438.9	6768.97	57698	76180	252.689	3527.27	525.358	21956.8	633.596	368.945
166190	127391	85496.1	207276	170978	79449.1	137.095	16205.5	1453.98	31943.8	2037.34	1014.86		121937	95813	8344.77	68825.8	56613	79673.7	2.1987	1174.52	799.142	5799.77	1143.59	36.3323
205850	146289	92218.8	238348	180113	86725.4	452.377	16345.5	1829	66133.6	2752.9	1217.65		151822	18924	91346.4	124693	9218	8872.88	275.953	12716.7	1346.94	19828.8	1511.69	1295.35
152166	121211	82272.5	191399	148582	84421.4	55.508	4140.27	1223.2	35712.4	1335.03	1801.92		1324.17	94467	9328.48	6845.47	51331	87393	59.1728	18614.6	514.525	13354.5	864.228	522.969
176061	135956	84868.1	170089	136104	81900.4	281.685	6653.64	2455.63	26430.8	4721.3	1480.72		11289.3	9775	79624.6	92732	72447	83885.9	37.757	4439.66	665.466	22526.9	451.576	713.198
156481	119477	85833.7	187715	148129	83049.6	133.232	15948.6	1353.95	29872.1	1976.47	1526.89		148949	1121	88572.3	13314.3	19782	77793.9	137.34	4714.64	665.887	14735.5	679.728	396.79
165970	132489	82097.2	219794	173028	83249.1	67.728	10327.5	1638.41	45485.6	1458.25	1148.82		125367	11197	81188.5	8339.12	7336	77623.8	7.6782	7748.33	8.5885	22696.2	779.569	358.854
137720	113796	79314	117138	91824	83603	67.0132	10447.4	1281.82	25957.3	484.705	1473.73		9477.85	72973	8555.77	72953.4	58749	81381.4	27.5364	6731.46	837.698	21516.8	886.128	576.977
113028	89359	82895	186590	158690	77058.1	202.977	2910.27	962.311	17849.7	1207.66	1215.5		1285.86	99223	84576.6	65944	52143	82881.8	645.385	5911.89	667.776	1266.55	627.762	421.611
158439	123474	84094.5	171315	137358	81737.5	50.1264	15451	700.279	26175.1	667.612	1547.54		166172	123918	87882.6	98245.2	75246	85567.2	197.554	1818.72	1182.45	12942.8	1662.55	677.277
157973	123575	83778.2	172228	146163	77222.8	63.7623	7818.17	742.45	16099.6	1207.05	361.94		145598	13427	92257.3	17361.9	85579	82217.2	16.1223	7423.25	1278.54	15147.6	2181.12	945.224
163049	128611	83084.3	198976	154771	84254.2	272.664	10784.9	1699.61	44829.3	2347.66	1279.17		8928.16	67834	86185.9	8645.36	63191	89238.5	44.2984	232.298	1772.62	1963.52	3232.48	613.527
171255	131915	85080.2	187441	146022	84125.2	140.31	2225.26	1950.33	24864	1664.74	749.891		137938	12971	87791.8	67671.9	49723	89192	224.778	4861.28	493.535	889.694	663.377	284.619
179615	134266	87670.9	187817	144618	85112.1	82.0627	12714	1859.08	27862.1	2677.19	1588.12		121523	1439	79293.3	8572.88	7399	757.938	115.457	5196.27	363.666	2637.92	764.676	23.9288
157915	119907	86309.5	209914	164239	83761.6	55.7026	27692.5	447.181	48879.3	641.579	926.607		91834.7	7546	8197.22	78273.4	5825	8863.93	445.859	7377.64	87.8484	1783.98	127.117	59.9482
155438	121323	83964.3	162196	140303	75762.2	157.682	18189	1074.7	20976.9	777.014	586.097		133938	14273	8418.47	112983	8849	8494.59	19.382	146.349	929.29	3569.83	129.754	75.8647
167387	124533	88087.9	190993	152401	82131.7	90.2301	17628.9	1987.35	31135.2	2798.31	1762.53		86734.3	728	8117.68	7937.13	59516	78112.4	81.8948	1354.9	698.112	8828.16	884.945	288.63
82563.7	68161	79384.1	132979	100129	87036.7	41.5114	13091.7	1421.71	21249.6	1646.99	690.367		15313.2	9212	7656.52	46691.3	4964	74698.8	59.8246	2655.12	92.4294	1429.91	1264.91	543.792
78472	67542	76141.4	166859	134786	81130.6	351.956	12478.2	2113.05	18609.7	3477.26	1164.45		72644.9	64163	74199.4	6511.12	53963	78953.5	58.778	6376.66	778.97	1497.65	667.736	274.716
91998.5	77704	77592	100978	85877	77060.5	75.1685	3757.47	902.208	13071.3	1402.62	367.125		126731	955	87380	54816.8	42887	83766.6	134.761	423.815	794.635	161.365	764.354	544.352
142419	115006	81157.1	189856	164227	75763.4	92.3848	2431.78	1133.16	32787	1615.58	1345.65		11642.7	92998	8242.55	5518.26	45574	79349.9	86.1442	9675.78	995.568	1335.85	177.362	1199.73
149080	120027	81399.2	183644	137830	87319.8	53.3146	14346.9	810.787	30713.8	1208.1	1360.26		155885	115952	8815.98	127153	96784	861.148	15.7361	1475.44	6.453	1221.79	67.7675	33.1881
154433	122455	82650.3	185835	144011	84569	39.0208	9407.79	2058.19	33346.8	4802.76	1371.25		61739.6	52239	77455	8428.62	7139	77751.9	75.827	5923.74	183.997	1451.26	1695.8	771.934
144059	116746	80868	188699	156119	79212.3	182.279	1563.42	1668.25	30821	2818.68	1875.76		9751.15	8138	79742.8	74517.1	59731	81759.1	29.1778	953.599	1347.92	28364.2	1648.54	612.186
156769	120463	85287.6	133062	102610	84985.4	197.53	3000.93	1510.47	33599.7	1565.45	1311.88		126961	97874	8512.78	83127.9	68942	7921.62	92.356	1986.14	2615.7	19484	2539.12	955.717
139585	113862	80341.8	173528	144458	78724	53.9679	4033.49	548.389	15472	673.377	410.683		115752	97652	77683.4	79367.7	6744	77126.9	466.63	13162.6	652.369	14234.2	191.822	111.175
133820	109614	80008.2	118980	93443	83446.5	224.735	9476.29	1514.5	15219.8	1647.14	798.337		96663	8213	77158.2	6547.65	57451	74684.2	48.6516	3762.17	3271.24	14723.5	429.883	1131.45
157140	125587	82001.4	174694	141875	80696	34.5256	2267.58	744.227	16929.5	424.93	1315		9492.41	75679	82198.6	5649.45	4445	83288.1	9.2663	325.79	2433.42	11253.6	425.537	188.845
204715	144618	92770.1	219105	169527	84701.8	52.7106	8731.85	1033.64	5961.42	1219.72	1338.79		138749	1578	862.273	79618.2	639	81656.6	3.4	786.287	776.976	14991.6	163.997	772.74
138890	110939	82047.6	202545	166127	79902.8	19.5586	4836.37	1094.7	19969.6	1282.78	1586.17		17885.5	92254	7664.4	65419.2	58387	73429.1	163.317	19318.3	833.63	1282.66	16.5541	1112.64
174259	133539	85520	171978	142003	79369.8	239.58	22802.7	645.29	22172.5	516.273	1271.41		137543	1899	83386.1	113219	9479	826.781	349.733	3265.62	2552.99	22979.4	1768.14	1159.38
132854	101720	85595.1	154717	129192	78484.4	275.975	7853.41	1309.54	25386.9	1489.47	1007.77		14931.2	86123	79848.3	12684.3	12155	81372.5	128.337	1711.63	765.767	16262.7	472.139	298.336
131591	108787	79273.4	125721	107291	76793.7	64.0214	2171.88	746.305	23876.8	738.04	809.062		14671.4	84347	81327.7	6388.32	563	78167.3	81.7758	1763.14	531.968	13827.7	676.772	75.9821
140705	111181	82938.9	144596	118480	79981.9	53.1364	21458.9	1636.75	25080.7	1770.46	1606.88		118298	9914	85275.8	7624.69	61466	8125.53	363.812	2625.37	226.254	11917.5	384.576	1182.34
154106	120989	83474.2	186760	142109	86127.7	133.307	6208.39	594.159	31436.3	1044.07	591.072		1345.78	9973	8623.74	99429.4	81537	79917.2	159.713	497.864	655.752	24383.3	585.995	527.968
169426	128101	86677.9	215812	168865	83755.9	430.785	13913.7	731.782	27101.9	890.551	1355.49		13743.3	15279	8539.55	1651.18	83442	83653.9	244.792	26652.4	131.987	25896.2	2192.58	126.318
176665	136308	84939.3	194671	156548	81495.4	30.2067	1941.19	1072.82	64894.5	1707.24	1003.65		13546	86455	78491.6	136465	117583	766.172	261.882	7584.8	1211.35	4137.66	22.2576	954.911
177414	130107	89365	176837	138390	83743.1	11.7987	8284.58	1025.56	26384.1	1245.65	1828.99		11295.8	9199	8436.93	8747.55	72478	7871.73	264.637	2976.23	65.5167	15353.5	756.572	929.883
84289.1	71537	77218.4	134640	115793	76202.7	26.6586	4687.28	1039.71	16186.3	1743.01	1273.1		1617.4	85919	76747.4	767.758	67298	74692.6	77.7498	111.967	639.883	15862	1156.82	346.922
78860.6	71646	72135.3	120720	105811	74770.3	69.8151	15124.6	1010.62	15676.6	1583.34	1148.48		125630	12354	8439.39	84896.6	68978	866.258	266.163	18132	729.829	1695.84	969.818	57.7626
157287	124811	82588.7	155565	126991	80281.9	122.844	9554.87	1128.72	19142.9	1878.29	771.351		12184.4	99579	8186.94	82667.4	66342	81663.6	165.824	29647.4	1699.14	1713.58	2494.26	931.925
165919	129374	84048.3	140991	117635	78548.1	396.136	14284.4	1321.05	8271.13	1918.4	1115.6		111894	8251	91377.1	91294.2	71654	83499.2	125.457	5994.11	815.346	9174.15	813.19	59.893
135729	110909	80201.9	127985	102953	81470.2	30.7557	13464.5	1310.94	27142.2	1762.96	1194.57		94642.1	81931	7573.55	9456	76582	8489.59	57.7735	5419.27	915.917	17782.9	964.394	925.413
157259	123165	83677.6	135285	113149	78357	-0.2297	21748	624.255	32837.8	488.101	443.606		115754	91154	83222.6	86544.5	7126	8879.83	86.435	5967.34	953.445	2472.68	12.77	162.925
157846	124034	83401.2	189497	147014	84474.2	50.9711	4604.67	2043.24	56784	3574.66	1872.63		969.188	7251	8758.34	86588.5	68442	82911.6	191.895	767.283	3223.15	15362.7	3763.17	94.4781
144083	120059	78650	132278	109014	79521.8	81.4346	2872	2069.39	20168.3	1713.59	832.284		124966	13677	78993.3	19719.8	89549	8297.9	271.157	478.316	832.673	33719.3	97.5994	612.329
121636	87324	91287.2	138335	101740	89108.5	-0.7139	14581.6	1080.19	22073.5	1104.03	750.245		11516.8	94866	79556.2	6587.36	53358	79942.4	149.966	1336.78	354.83	1499.74	857.885	673.345
167981	130695	84233	217074	173219	82128.2	46.5433	2884.09	1329.34	45476.2	1372.53	1465.24		13216.9	12274	84652.7	1177.16	8336	812.234	22.9827	12728.5	1375.63	29862.7	25.9766	455.12
125572	98040	83940.4	190742	157516	79359.9	235.175	17955.3	1917.08	24976.9	2169.99	1861.06		116283	9746	83978.7	1646.72	89882	77322.2	16.282	2524.29	1918.91	15927.8	338.74	1175.89
159169	116807	89303.8	124095	97931	83045.3	31.8292	3003.97	2080.85	11901.9	3552.03	721.083		115914	96282	78899.2	77174.1	6591	7771.73	129.268	796.429	77.266	8697.65	842.852	841.745
147736	117445	82438.8	114542	84885	88432.9	-11.3139	4254.11	1081.87	51011.7	1608.45	863.779		98939.5	7416	87497.6	8922.48	719	83491.2	272.332	14591.8	54.6722	23986.8	757.159	554.281
139886	111171	82463.9	159827	124607	84059.9	5.3698	9642.51	1328.18	23695.3	2012.39	1802.49		117770	95896	8484.84	69341.7	58876	77185.6	129.583	3381.59	55.6829	1793.32	768.298	548.932
138131	112968	80133.9	145107	117640	80837.3	187.236	3908.57	695.191	9348.89	791.392	625.251		142171	15967	87926.7	96698.2	7463	84945.8	62.2882	19283.6	714.426	146.518	97.36	583.612
160466	122799	85638.2	105945	85483	81223.2	-1.0051	5686.59	2235.54	29313.4	4353.12	1213.51		61386.4	55459	7254.44	54229.6	493	72525.9	84.3143	278.2	1361.89	13152.2	2427.96	729.337
152522	119447	83683.2	199700	161811	80881.5	89.1612	23868.5	1510.81	42666.3	1405.18	845.243		12192.9	9779	81152.9	96986.3	81427	7858.84	112.262	3356.81	594.276	32712.6	712.269	265.927
119978	96062	81852.1	177162	147838	78535.4	250.635	8054.89	1004.61	23143.6	1641.98	1594.96		145492	112	86665.7	15912.3	78736	88156	172.998	11295.4	65.223	19454.6	528.729	556.356
146224	114303	83838	135936	111055	80218.6	208.645	42688.2	1715.05	36744.1	2055.07	1431.47		11714.6	9215	8569.73	111860	9431	77962.4	122.111	2136.78	1761.61	1538.12	1887.95	128.896
128246	101119	83117.3	154634	126482	80122.9	63.116	1937.16	1311.98	21480.1	2001.97	1739.72		89941.2	722	83963.2	75932.3	57283	86872.1	472.566	7697.76	92.6134	15153.9	165.715	921.273
155057	121143	83882.7	218829	174207	82322.6	447.52	20224.9	1365.51	45653.1	1933.45	1604.49		11812.7	85454	7881.72	147.398	82583	79395.4	38.5339	2684.86	186.335	3511.85	165.134	177.892
148660	121882	79934.8	154609	122915	82434.8	68.3245	14987.6	2577.83	44980.7	3306.74	1180.11		128258	1535	8368.47	88348.8	71931	8494.23	262.559	332.294	3294.76	22558.6	2229.26	116.174
143479	114457	82153.7	148301	117433	82762.7	177.097	10270.1	1227.22	15176.8	1149.19	1774.68		53279.4	4964	71166.6	54397.9	52972	673.117	62.15	2119.94	79.3157	8351.82	1363.2	658.298
149924	119849	81981.7	135080	113357	78094.6	299.151	4912.91	2521.88	10998.7	2678.44	904.558		127890	1319	81357.6	84915.5	68182	8162.23	126.523	92.2744	112.97	11848.8	1663.58	774.592
100258	76631	85742.4	160056	117971	88915.5	-26.2299	5729.9	1961.89	15922.3	3237.26	1212.75		13418.7	81857	82798.6	15172.3	119141	831.484	259.416	3599.62	626.262	29486.1	57.7421	72.228
126244	99371	83259.3	199757	161135	81244.2	39.7523	13095.8	2174.8	36126.7	2850.6	1338.64		11653.9	953	857	67384.9	5654	78783.6	167.355	17158.7	788.541	154.839	433.195	348.737
170783	130721	85620.7	175778	136801	84208.4	-20.7099	3961.98	2866.78	22914.1	4241.01	1061.12		13333.6	13158	828.562	92594.3	77582	78217.4	183.877	683.295	546.919	21282.7	75.1758	548.913
87248.1	69895	81806.9	172574	138363	81740.4	78.6959	19813.9	952.496	22224.5	1314.38	694.521		111852	9775	8752.92	11294.6	84635	86799	153.228	176.647	1421.84	2829.45	288.373	678.52
156303	124466	82299.3	178157	138862	84081.4	131.234	17167.5	445.668	29257.8	788.439	876.125		11669.3	92979	784.945	77219.7	63295	79953.7	311.374	5249.79	529.129	17117.5	86.4689	61.8866
150044	112810	87166.6	200394	156330	84008.4	263.412	13236.8	1332.59	25299.8	1816.99	758.049		13732.3	15946	84943.5	99397.8	84298	77275.3	72.4756	6648.22	18.8512	18888.5	555.462	63.3375
128990	104593	80822.8	150735	128029	77158.8	58.4741	3784.67	857.801	25331.2	1983.39	1632.42		92266	78626	7695.15	1285.98	8161	82593.3	332.299	6658.12	1197.34	3343.18	1793.17	15.7395
147717	118970	81371.9	161747	127987	82822.8	150.688	9994.08	1101.83	26162.2	1013.01	800.703		117112	96245	79744.8	81687	65713	81467	4.439	3484.67	1871.53	11793.7	2323.95	754.453
150115	120963	81330	168676	136711	80859.4	103.358	16083.6	1497.01	31610	1799.33	965.493		126995	1377	82915.2	16922.1	8335	84115.6	595.652	1694.73	112.66	38661.6	161.386	1239.31
148554	116406	83635.4	147926	114866	84398	82.44	28750.2	1062.02	22768.1	1395.61	1509.46		153286	1134	9143.49	91479.2	73424	81651.5	192.913	2229.94	142.686	22568.7	2869.78	645.325
136177	105358	84706.4	149239	120355	81263.8	78.2822	15081.3	977.961	24752.6	863.57	721.347		141520	14183	8922.15	65476.5	5379	8843.12	117.898	466.576	614.152	19445.7	778.134	625.511
148707	117445	82980.6	142328	118785	78525.1	33.2453	4133.22	3130.87	30828.3	4613.06	991.163		113182	93615	79234.5	7131.57	6197	7544.54	134.674	3259.68	168.237	13369.6	69.9283	69.9986
162945	129812	82263.1	207660	174436	78018.2	103.126	1650.06	1692.88	24777.6	1807.57	1252.29		125978	99678	82827.5	8326.59	66622	8193.38	46.1435	1391.49	2478.23	12528.8	5319.15	135.983
182726	133634	89611.5	209931	166122	82818.8	119.972	12314	1606	20260.5	2257.72	1298.69		125287	11855	8612.44	98768.9	79586	81332.4	312.517	13859.4	81.6614	1329.13	143.999	1149.27
158058	121903	84973.3	150079	119835	82075.9	83.2202	14588.7	1981.82	29866.1	2528.34	1345		134234	13326	85139.6	13245.9	1287	8444.3	241.683	2694.76	975.328	25589.3	778.575	192.112
71179	52573	88729.7	173784	131053	86904.8	25.9304	14949.3	842.406	11499.9	789.316	534.933		18224.3	9655	78237.2	5165.31	46434	782.347	4.3369	5899.95	812.15	17213.3	1348.73	115.345
185715	133311	91298	138337	111970	80968.4	-5.0554	5071.08	1857.5	10105.9	3049.29	736.403		124293	99415	81935.7	81849.4	66319	8883.39	613.446	1792.84	1877.86	2211.76	3843.28	982.349
166443	123934	88014.5	150278	125443	78510.7	155.705	9535.72	974.848	25891.8	870.293	1068.23		6421.17	5213	75998.7	77267.2	68367	7467.68	156.976	1598.62	1332.88	13637.9	2394	1253.33
163343	128473	83323.9	150517	117161	84194.2	130.887	23436.4	1429.53	71417.9	1665.2	1349.63		91959	74766	866.469	5169.39	43491	77891.6	39.8354	1888.23	166.265	13243.2	214.219	73.1125
180085	137290	85964.2	193697	156967	80871.2	172.86	14858.6	1231.97	20748.4	1106.34	917.901		12373.6	1697	78341.6	11634.9	9777	73374.8	122.164	1443.94	617.385	1617.76	991.893	599.974
157101	123414	83424.5	173289	138426	82041.4	7.0478	18887.1	835.023	49137.5	1164.26	1158.32		123760	1535	8675.58	73963.5	6399	8254.22	99.756	126.231	51.491	27617.5	568.867	845.317
156220	122292	83718.2	192967	163092	77541	111.541	14732.7	560.955	11186.7	765.617	816.537		134469	97535	9352.59	5346.86	42754	81947	553.434	3788	69.3541	1815.91	575.754	74.9954
158094	123675	83774.9	176224	147759	78161.2	223.76	15009.8	1287.83	20560.5	1485.25	1109.5		143725	15323	89431.5	11325.5	83462	88749.8	236.811	37.9419	1231.66	2683.83	1587.73	1266.35
148792	117015	83333.4	152547	126839	78819.1	327.671	27866.8	885.311	19393.5	1005.27	1560.23		9562.24	7874	8249.36	6673.28	5653	77398.3	54.434	15265.7	1381.52	2496.37	2156.75	131.667
142803	115950	80713.7	139666	115479	79262.7	64.348	10877.5	872.286	21837.3	1093.8	1022.59		58139.5	49979	76236.6	75589.6	6427	77154.2	12.2716	1413.29	181.551	2529.11	186.569	785.169
145992	116171	82359.1	164221	135791	79257.1	100.305	12757.3	561.38	31661.7	780.664	1510.08		147440	119	87834.9	12676.2	9791	84854.7	38.245	11412.4	985.251	35888.8	1695.34	12.95
161601	125133	84635.2	164775	130893	82500.2	75.412	13216.6	1583.98	43324.9	1760.48	1373.62		136699	16795	83887	88834.8	67782	8589.58	124.995	18366.9	1414.37	17446.4	2127.47	881.546
136552	109103	82024.2	150730	130738	75557.5	85.8472	18403.6	1480.6	29008.5	1905.33	1088.04		9386.27	76235	8641.27	141389	114422	8981.55	886.579	265.377	72.5824	26.6113	96.4294	861.544
150288	121474	81081.3	191003	153266	81672.4	265.925	37469	2124.92	33657	2150.42	1645.82		142920	1732	87290	14368.6	14414	89797.8	135.918	1482.66	2327.12	27788.5	1667.12	862.776
147000	117112	82261.4	152451	118632	84218.7	86.2403	3377.7	952.246	31010	1563.85	1020.04		123865	11367	881.719	72833.6	6223	76736.2	44.7473	2578.81	1348.87	172.238	1144.15	592.994
189431	134963	91984.7	161274	126175	83766.7	43.9285	23768.8	1614.97	43948	2633.73	1363.52		124372	99997	8151.65	16482.5	8729	86442.7	47.387	7654.16	1429.76	36656.4	261.694	1138.39
142757	113586	82366.8	179391	139050	84549.2	72.0609	23334.6	2027.53	28422.4	3008.66	1695.02		18253.9	9723	78199.3	62124.3	5633	72312	88.534	4942.56	1535.46	14456.4	2959.94	625.164
151775	124263	80045.9	156180	133287	76792.2	352.725	14385.2	625.947	22229.6	669.541	1865.3		131281	99746	86255.6	74655.8	62754	77965.4	121.719	4557.25	1239.33	2472.6	1428.13	733.125
180945	136434	86916.9	179677	143854	81856.1	-31.1693	8423.6	1717.77	34317.9	2783.12	1819.87		116432	94894	841.633	71728.4	6242	75768	18.8526	15752.4	1467.33	24211.6	949.938	677.295
95000.8	75783	82155.3	156664	130895	78438.2	58.1718	4912.92	2696.87	25874.9	4219.75	1621.43		14255.5	11195	8491.65	1211.16	94115	83637.5	166.541	1794.93	1257.95	21393.5	1714.93	927.152
157857	120227	86048.3	140821	111655	82654.9	89.8878	16824	2286.16	43210.3	3355.75	1885.78		67252.8	58635	75168.2	69168.4	61499	7378.9	57.536	1789.94	178.164	1168.95	1877.67	658.469
151815	114643	86785.7	168441	130371	84673.5	119.007	2010.7	1396.5	26318.9	1374.48	690.345		1164.82	82325	92347.3	1959.84	87265	82241.9	92.8853	3352.85	2393.73	2489.56	2729.19	1346.97
118059	95963	80626	174680	157910	72496	122.347	2467.03	688.828	36926.5	799.279	468.176		13765.7	76861	88476.5	64764.5	4729	8996.74	8.417	6698.77	776.131	1882.44	156.97	719.112
116562	92433	82644	198329	168521	77128.1	215.225	4516.01	715.042	30948.9	823.512	952.41		136598	12443	87386.3	16892.4	86486	8999.27	8.7366	3246.84	917.556	28661.3	695.318	542.257
161938	126299	84028.7	180028	149659	78834.7	111.429	7419.25	932.349	36761.1	1492.47	1315.31		164317	1284	89676.4	14467.2	79988	85592.3	184.37	1493.56	693.1	41359	1393.58	817.158
181552	136926	86895.1	198994	159203	81916	56.7888	1514.07	1286.72	37682.9	2220.25	1021.96		66229.6	58262	74497.8	5742.58	5266	7437.58	137.149	2115.97	986.684	8392.99	1754.75	394.736
145272	116279	81876.5	144887	115979	81870.7	56.3921	2551.66	1954.21	38101.7	2426.94	1780.76		12536.5	1323	81891.8	121757	96939	82313.7	692.135	164.219	1516.89	17919.6	3128.26	1259.25
148113	118090	82197.9	122873	104202	77278.5	211.787	6509.59	3144.35	25724.4	3371.61	1048.81		143587	16666	8822.52	85341.2	6915	8139.24	86.6837	24.6476	759.824	14226.7	173.773	295.725
134594	108666	81173	157740	132503	78018	286.19	54311.2	913.073	48888.9	532.223	1581.54		133529	17771	81199	121262	91462	86888.8	315.429	954.27	763.858	32396.7	195.793	957.346
160413	124885	84180.2	189799	150373	82718.9	387.576	19723.2	2413.56	46870.6	3423.98	1288.87		54441.8	45523	78375.7	92827.2	86647	721.347	11.764	3242.84	745.566	11329.4	1291.66	481.514
150007	116852	84130.6	200939	159424	82602.1	12.8578	2068.12	950.51	25841.4	1971	1374.57		9433.22	78446	78558	17617.4	86867	8119.96	132.464	5444.45	918.982	19444.6	768.66	681.222
127784	101211	82742.7	213002	164267	84979.1	153.764	6661.71	1311.04	32990.9	1463.86	878.95		116868	9599	7979.48	73153.5	65818	7284.23	174.395	968.6	6.4722	29566.3	531.335	653.229
150247	109172	90193.2	131468	106564	80851.5	72.0083	3643.64	1144.52	15297.5	685.783	896.596		143887	1693	8828.75	78432.8	6819	84515.9	258.556	2954.42	2877.76	32746.6	359.523	963.276
126041	104744	78861.3	133379	107029	81670.7	221.482	19353.5	712.134	31691.2	502.617	464.798		13548.9	1291	862.938	776.766	6778	8335.23	134.636	6314.22	992.251	2696.81	1816.66	116.897
151455	121039	82004.4	134505	107211	82220.2	197.687	20933.1	592.548	13457.6	592.471	608.548		19621.9	91658	7838.29	6149.33	51367	78348.4	75.1943	3164.54	899.995	2649.53	1516.98	643.867
150311	120931	81457.7	162357	137411	77433.7	-16.2466	7091.86	2658.48	29879.8	3160.34	1834.98		144866	19791	86472.6	69815.2	571	8256.15	193.313	143.377	964.648	14415	571.56	247.265
158368	125542	82672.2	207959	164782	82708	212.41	11683.4	1177.31	43712.6	1334.68	1027.23		115662	88626	85528.1	95782.1	7776	8781.12	135.412	8974.36	928.992	2543.68	1125.43	824.929
142152	117993	78954.4	132898	116957	74468.2	61.8669	24874.9	1267.39	26429.6	1361.03	510.769		17174.9	833	84621.2	72312.7	654	78913.7	115.134	3274.55	642.166	1193.45	775.875	222.196
161494	123526	85679.9	150807	124994	79070.2	40.7606	2649.37	1962.01	24477.4	1838.34	1540.5		127873	99899	83887.7	746.347	55478	88125.1	185.14	14913.9	66.8556	3825.29	1476.75	129.116
147760	119009	81368.5	193942	169557	74961.3	59.1492	14771	855.225	17744.8	994.955	471.504		134914	1423	84998.8	7943.78	61651	75413.6	25.5647	1252.42	129.52	32652.4	1757.15	769.559
125113	101003	81179.7	174076	133302	85581.8	77.085	22882.3	880.003	49551.4	695.171	690.681		121577	91355	87216.2	115845	8975	8459.63	33.2257	21848.5	858.172	24763.6	79.1956	479.395
144268	116094	81440.3	129181	103582	81732.2	-5.0578	2802.49	1553.64	28633.2	1418.17	1843.89		113993	9245	81163.1	83828.5	7673	72216.9	96.2291	1528.25	1589.49	12511.9	382.747	985.393
142724	116435	80332.8	133935	109279	80322.5	26.6832	1743.75	1718.04	13452.6	2952.19	739.602		123141	97455	8289.5	59951.6	5173	75951.8	8.313	1771.72	1227.38	13723.1	638.254	299.897
144072	115729	81586.3	152840	122465	81790.7	34.763	3065.41	1398.56	50646.9	2103.1	744.349		144382	1493	9199.67	99197.7	8695	8562.88	14.9912	4293.39	1441.93	4269.41	2566.96	686.713
159155	111395	93634.1	181779	131647	90492.5	4.8584	7352.77	889.839	21616.9	896.025	946.626		12764.1	12526	81589.3	9266.47	72858	82814.7	69.1167	1459.59	578.554	15652.4	644.774	561.315
137086	103355	86924.4	175824	138134	83417.4	43.7474	15479.2	733.1	36884.8	435.955	891.395		116768	96859	796.523	77714.8	59942	84967.5	39.9827	23.3159	2568.18	16673.9	2265.18	71.4481
147035	110134	87494.3	194814	161710	78952.2	105.529	21484.1	2576.81	22169	3309.64	1784.41		993.188	7919	8211.29	93652.9	7687	79844.4	36.3823	478.215	2712.87	6376.33	5562.3	12.5457
128947	103483	81662.3	136650	103958	86145.4	55.6199	3395.83	2070.77	25108.8	3378.2	1546.5		84292.5	67576	81747.8	11911.2	1734	72741.5	156.34	3681.89	873.72	14713.5	1345.15	665.2
138298	113547	79821.6	116306	99318	76745.6	75.0092	17815.3	930.696	24874.2	648.052	103.221		1667.95	87135	79775.9	114467	8917	84128.4	197.795	2261.65	687.266	2333.84	942.693	44.2218
66994.5	57697	76096.7	125535	108793	75621.3	224.253	11612.9	1124.66	20518.2	793.707	361.651		13375.2	17194	81359.2	96791.2	7747	8233.41	155.364	26875.4	1329.39	1469.2	1716.53	569.332
159369	125237	83397.2	175820	137713	83670.5	23.8205	8621.04	665.04	18631.4	779.052	948.928		133783	13265	8493.76	11992.2	935	8728.16	581.583	9971.31	652.147	39497	775.215	154.525
129292	102490	82674.3	147594	116979	82687.5	58.1603	19220.6	1492.92	19107.7	2072.89	1156.69		123380	1563	845.445	8589.73	69375	8381.12	193.569	19335.1	555.647	22544.6	136.117	457.364
141792	115545	80423.1	111283	92249	79058.1	164.305	12066.2	703.997	29220.1	866.273	747.647		12797.2	9759	81564.4	1159.26	86975	8672.97	253.813	499.134	1647.99	31362.2	2945.69	117.537
164843	125196	86289.9	169387	127317	87191.2	237.682	24446.8	561.607	33800.9	1135.39	1534.96		126339	9784	85283.8	12754.9	98636	8232.27	259.549	2853.33	932.366	19898.7	1616.27	755.458
129320	108232	78305.1	139338	117768	77539.6	64.9349	6087.51	1079.65	26584.1	1578.84	1413.08		123185	9894	81595.2	9117.84	78312	76244.3	136.998	7558.38	913.28	27124.3	1188.11	851.617
182920	137486	87193.2	195667	154654	82915.4	23.3477	2054.02	2537.24	39648	3910.92	1361.73		1945.46	86179	83233.7	145343	18199	8834.28	245.258	4237.88	65.1446	18855.4	499.778	1331.93
150421	115475	85369	115782	94631	80183.7	-41.5837	6806.78	2817.11	15721	4257.66	1472.36		1161	76978	8639.31	64372.3	537	79493.2	223.812	7472.8	12.5316	24869.5	146.965	674.295
126181	102462	80706.7	187696	151351	81273.5	37.4428	5147.64	746.449	16000.3	683.097	947.552		137215	15943	8488.47	89986.8	6997	8436.3	168.488	131.28	1184.27	6882.62	1621.44	195.79
134262	108872	80819.7	157148	130744	78771.1	82.6207	3053.32	1640.51	18068.3	3011.04	940.521		143995	111146	8494.95	19261.3	82298	877.539	29.1299	4321.14	1561.94	27576.3	921.131	65.7281
135597	110803	80200.6	166009	132559	82073.3	6.5396	15176	2768.56	36135.5	4266.33	1691.53		118567	97267	79887.3	85421.5	711	79961.4	172.573	8192.33	12.5195	316.438	1529.48	524.376
139333	108298	84316.7	153343	119779	83900.2	74.126	18788.4	1193.32	28086.9	1279.6	1435.45		144416	11282	84442.7	18788.9	8574	8384.56	222.19	1827.56	1395.38	1896.85	1757.53	922.283
155223	120031	84750.4	148507	118447	82168.2	133.43	15157.8	916.454	28990.8	1151.49	658.965		15287.5	11222	88832.7	115352	89495	8447.52	29.7869	3279.52	627.61	22832.6	821.998	63.2716
169788	131817	84414.3	202806	170829	77803.5	25.3087	18336.1	2015.39	25806.9	2728.72	1846.55		13655	11347	84488	15455.5	8463	82213.7	79.2151	5142.76	879.554	22146.6	64.8835	87.5297
174845	135947	84287.4	219194	177302	81020.4	103.644	10457.5	1187.42	34168.5	1648.25	1261.46		11353.2	85415	8467.78	94578.9	74271	83455.5	72.442	17497.7	1686.26	1172.15	1817.96	588.158
107329	81479	86327.6	156061	125375	81576.2	3.8943	2588.93	1972.57	24917.9	2335.84	868.904		127223	99411	83871	1272.59	89931	74384.2	261.381	4379.67	929.4	3135.31	679.518	278.617
147352	121078	79757.1	153842	124126	81225.6	78.7745	2701.75	1020.88	26106.9	1237.85	1876.65		1259.76	9959	79355.7	75839.2	646	82279.9	333.716	669.554	1496.76	19846.3	2693.94	1352.79
129085	103644	81622.8	170748	144092	77659.8	202.729	10156.3	629.501	36241.2	716.714	615.332		63287.1	5476	75815.9	67979.7	58746	75836.3	61.5417	692.223	1611.2	896.586	413.498	1162.98
154727	121084	83745.1	161314	129272	81780	102.522	10964.2	685.629	18598.9	1297.65	1744.52		167912	12197	91552.2	114388	94577	79263.9	329.877	7648.22	724.464	3989.26	1263.57	471.544
160467	127019	82793.5	153444	120527	83434.5	81.9778	22676.8	1825.94	41150.5	2086.38	1370.16		11952.8	94919	82522.8	85249.1	66591	83898.5	21.1816	1399.46	2328.27	284.133	3595.49	1243.23
150296	122108	80664.7	147577	119112	81197.5	115.28	15547.7	1294.26	24582.8	2351.73	1624.64		11257.6	9182	7998.47	671.168	48488	8255.38	19.545	5732.45	2495.75	2651.31	288.926	624.292
173333	130310	87173.1	161121	125738	83977.8	-38.1502	1854.56	1429.17	50502.7	2113.65	585.434		114628	95959	78286.4	87822	74927	76814.8	181.214	2144.76	489.933	17898.4	67.2898	437.233
143384	113376	82882.1	159183	126328	82580.6	145.519	7228.85	676.735	17281.8	967.271	984.01		13666.7	18785	82296.8	861.616	7261	75181.2	139.933	2798.83	693.554	8367.12	611.886	327.329
129940	103035	82649.4	130232	108742	78487.5	86.3136	7614.68	3985.37	36605.3	6363.48	1895.48		118779	97287	814.469	78124.8	66391	77118.7	814.824	17364.8	1534.68	24594.3	172.71	161.934
146303	120828	79353.6	116377	96673	78893.7	40.6077	5033.81	470.717	19969	761.515	431.237		118753	99176	78472.4	6651.44	61452	793.625	826.296	9369.78	923.317	18282.1	1714.72	949.138
127682	107621	77752.3	160755	135925	77507.7	85.4051	15893.2	1207.95	21033.3	1815.88	1276.41		16643	8833	7939.16	72861.3	67717	7514.63	46.686	1826.57	135.592	14971.1	2217.54	858.382
135793	106059	83909	163455	128358	83455.6	28.0842	11534.3	678.345	32552.2	883.569	744.491		127665	1122	82672.7	11968.6	85882	77811.6	137.237	3928.67	3453.55	14264.8	6455.72	122.621
80221	69706	75422	121961	108931	73375.2	-12.6808	2498.27	1048.27	8436.54	1522.96	605.601		129396	1722	84193.2	95573.2	71338	878.938	644.818	14366.8	597.198	11386.5	127.484	1187.7
148136	117759	82441.5	186556	141698	86283.1	100.379	18703.8	679.479	51779.8	811.227	356.991		134832	1794	8251.35	84475.7	68378	8964.63	692.65	1132.76	43.436	21968.8	126.788	395.988
135837	112814	78910.5	148969	129418	75436.5	4.6562	16219.6	559.427	18191.5	789.781	605		12559.2	85176	7891.95	7422.95	58876	82396.4	66.53	1329.53	561.883	19678.3	835.845	886.958
159507	126014	82954.8	205063	158535	84770.1	31.427	1626.9	1086.01	58775.6	1087.61	1872.17		18459.5	83825	84795.7	5161.18	4125	82445.5	22.17	4331.47	612.976	1227.47	529.117	49.481
167996	128850	85446.5	198275	151922	85531.6	14.4248	12042.1	2314	42790.8	2631.92	1407.38		153237	11248	89626.9	122612	93668	85786.8	113.249	732.338	968.455	28952	124.262	11.4596
131763	107297	80479.4	150162	130049	75671.7	17.1691	1607.76	1735.2	10227.2	2444.36	1115.11		11324.6	93753	79133.2	688.391	57677	78174.7	223.435	8437.13	1639.75	12822.9	199.988	58.6231
142195	101183	92099.4	188716	142514	86782.5	69.2872	13559.2	1141.11	35301	796.275	1215.48		12334.7	95115	84984.8	12944.8	98678	8573.78	188.893	1513.38	1347.26	26891.6	1772.13	776.674
164158	117408	91631.2	211411	163168	84912.7	194.285	4259.14	1140.89	40346.7	1873.8	1799.82		13296.9	9898	8863.5	6825.85	53772	83127.6	47.9627	7751.29	877.193	13588	1249.29	119.188
153379	119447	84153.1	158424	132703	78238.6	7.0022	7387.02	3052.81	28303.9	3916.7	1779.03		115924	9651	7995.23	94419.4	7935	78292.8	84.7936	7548.14	1791.89	99.831	2496.66	132.47
144564	117535	80606.8	120819	102171	77497.7	115.218	2215.19	831.737	24887.7	1237.6	1037.66		17164.6	8785	8646.97	5349.79	4335	895.75	86.3718	379.642	234.752	13423.6	422.532	1139.78
138621	105484	86123.5	128782	104604	80684.1	86.0689	4928.03	1398.86	26013.2	1237.05	741.612		114167	86683	86314.9	85672.8	64198	87457.6	29.47	7765.18	144.583	13596.7	115.584	648.494
145063	118620	80145.7	163096	132200	80852.4	106.659	32065.5	1001.2	40630.6	1065.22	1571.2		119435	87467	89488.2	116355	9299	84446.5	78.149	2365.73	119.634	2766.41	1787.68	111.697
154970	118127	85976.4	132017	101730	85047.1	141.073	9288.92	644.165	31955.1	837.906	1450.29		85683.9	65813	85323.2	7416.69	59973	8139.63	3.322	2635.35	1572.97	1574.95	2882.38	165.178
139632	110341	82933	207855	162453	83851.8	52.2855	8536.42	1040.8	49065.2	821.368	819.047		1466.73	82318	8328.78	75688.7	62231	7978.38	172.83	7178.45	813.374	11154.9	128.616	138.691
119740	97407	80561.7	188195	155586	79271.6	34.3111	4835.36	662.36	23219.5	746.538	1070.51		113328	93392	79525.6	62727.4	5436	7677.16	82.1274	2494.57	1471.67	14148.4	373.472	84.658
147294	119302	80912.7	144113	116986	80732.4	-13.1719	5597.94	2165.22	19935.7	2272.02	1639.64		68117.4	57491	77649.5	9319.55	77435	7644.65	139.428	257.447	158.222	22279.2	2216.95	663.319
125087	98089	83574.1	177518	139897	83159.9	67.7648	14172.6	667.891	33935.4	584.344	639.222		12175.1	72843	91925.8	815.219	6566	8963.73	156.2	4193.29	643.987	24165.2	762.132	44.5363
142962	113567	82498.9	180965	160626	73834.6	343.236	31462.1	1557.18	30862.8	1576.41	376.058		123446	99444	81354.2	17261.8	9118	77155.8	191.319	1933.64	589.476	13378.7	522.791	23.4418
157875	124907	82833.4	164078	132214	81330.6	85.7554	34310.9	1912.61	27363	2115.91	1581.78		98745.4	8256	78435.3	64934.8	53847	793.773	57.718	19665.2	85.1574	18955.7	1117.49	159.837
148106	115459	84066.9	162112	132755	80028.7	53.8798	31065.2	2232.95	22940.5	2255.16	667.465		15417.9	76158	9714.97	5121.74	4567	8971.68	147.68	6254.76	848.174	1376.39	98.798	845.824
74362.7	58267	83639.7	122418	100214	80056.4	53.6515	3238.68	1084.35	12513.6	1015.26	1449		98645.8	8542	75699.9	59923.9	54231	72415.6	199.444	8871.23	472.95	8898.14	75.7769	426.936
140226	112138	81951	144118	120759	78212.7	46.1759	10309.4	575.357	38738.8	960.838	776.347		1147.72	89971	83549.4	7612.49	6639	82151.8	85.5549	7192.33	92.2592	2619.11	1215.88	88.33
157402	119694	86182	129360	99667	85060.6	256.947	14347.9	1116.43	31717.2	1332.11	1799.14		9325.56	8547	75835.5	69234.8	62463	7264.94	14.262	543.647	2682.72	2196.21	3492.19	974.689
115880	93139	81537.5	191036	167819	74602.6	131.228	3839.07	681.301	23359.1	651.126	636.981		121978	93539	85461.2	79692.5	61935	84325.9	159.711	6226.13	759.659	15481.5	994.188	775.142
133060	110824	78685.5	88963.7	75937	76778.4	56.4183	2676.57	973.359	16023.5	1408.55	497.915		124875	1362	81542.8	83891.4	67591	8134.83	16.183	2592.68	666.158	22432.3	743.237	1224.54
182518	134302	89064.2	203372	152439	87432.9	336.305	7333.61	703.891	63894.2	1084.24	1150.47		118814	94642	82274.4	113171	86686	85559.1	33.1	3474.74	586.712	32659.7	647.225	258.399
156353	120678	84910.1	134521	105054	83918.2	-35.9915	9735.19	3731.11	21980.6	6199.58	1090.82		13524.2	12259	86534.7	6835.44	58999	75923.6	46.5613	627.619	74.674	12913.8	62.889	294.796
147865	122551	79073	185023	158471	76516.7	8.421	24507.2	1042.81	16286.6	1067.06	1393.18		12925.3	1683	79172	81.731	68267	7776.29	13.2491	12363.8	174.279	37149.6	1482.56	19.3237
141533	119220	77801.8	186537	165584	73829.1	53.7833	8687.53	1366.07	34357.1	1745.72	1783.56		154323	114791	8815.46	93514.3	72299	84766.8	69.144	2486.97	1512.43	1689.21	2622.34	976.827
151158	117746	84132.6	166680	126146	86594.2	144.678	31782.4	715.557	25663.3	662.001	667.158		133719	13138	84967.2	8189.83	6442	87924	46.934	1839.46	2467.88	9367.83	3679.43	827.552
176800	131850	87878.3	167450	132830	82616.7	425.815	9308.04	628.498	22979.1	886.702	837.23		19313.8	88312	81121.4	74894.4	6458	7687.95	89.949	2887.99	1778.24	12544.1	1366.68	464.147
92291.2	74383	81314.2	91381.5	73295	81707.9	57.1098	4250.08	675.017	7479.03	832.835	643.83		63252.3	57463	72138.5	4656.15	37575	81113.9	37.939	1382.57	1142.58	1246.96	235.353	958.654
163965	123719	86854.9	181612	141531	84095.3	443.889	32787.7	2693.46	46812.6	2895.34	1094.48		112529	93564	78819.8	8592.67	6938	8461.69	78.4234	2494.57	517.343	2121.7	621.719	589.916
158372	123675	83922.4	134934	103483	85453.9	15.0066	9980.99	1072.31	29079.2	1178.99	671.359		112979	88678	83495.8	136432	197	81976.5	166.75	1682.86	717.668	15265.2	643.477	679.669
156403	121007	84706	172410	141186	80029.6	101.317	1839.45	1821.11	22576.2	2167.2	964.49		98765	86463	7486.47	47158.7	41682	74147	15.977	582.818	1936.33	22383.4	226.531	185.964
128787	101513	83144	138135	119309	75877.3	-8.7627	3966	1181.9	9808.61	1830.55	473.451		14795.2	15935	8712.16	9316.17	7282	84569.7	185.772	8589.76	82.392	18429.8	121.461	874.88
152234	120083	83082.5	178532	140851	83068.4	178.737	17026.5	1074.59	24868.5	1556.98	1524.8		136175	1623	88691.3	96649.6	73298	86414.8	26.3211	252.485	435.846	14585.2	843.663	725.978
151888	113369	87802.7	166365	132093	82539.8	28.1202	6534.79	3022.72	30177.6	5285.48	1601.07		14612.9	8398	85274.6	68965.4	57859	78116.7	35.2955	1819.64	1589.64	9746.61	2787.93	642.297
73868	60115	80529.2	166662	131623	82982	46.3519	2411.63	1535.67	17749.5	2083.18	1464.5		63336.4	54862	75659.2	63478.9	5423	8254.31	66.546	3552.6	191.718	11467	3865.19	1355.47
187935	139155	88509.3	209749	158231	86873.8	-20.2502	9585.1	1278.18	42937.2	2279.92	717.79		15667.8	113367	9569.4	9888.66	7863	8456.27	262.755	1874.32	399.164	11134.5	1239.45	645.622
143338	113916	82462.6	182736	145496	82310.2	276.738	15289.8	724.127	28995.3	913.862	1794.97		14413.6	111162	82781.4	73282.9	6154	79838.7	22.333	5271.36	63.511	19686	2273.38	2128.88
164477	129643	83145	174235	136550	83622.7	93.4145	31450	758.035	55410.4	940.614	1189.61		116468	983	8473.62	78228.3	65455	78325.2	75.712	3746.66	454.395	12842.8	747.129	352.199
145931	117759	81214.6	115114	97378	77472.2	54.919	16188.4	644.158	31615.1	922.097	1437.64		15254	121474	82296.3	13324.5	82314	82264	342.721	1214.14	833.156	2131.48	185.633	59.5858
169394	130899	84809.2	192462	143323	88005.3	468.011	32349.5	607.036	42236.8	677.977	738.937		138212	19747	82533.7	7811.67	63919	886.688	169.621	5796.3	688.963	2166.97	1557.75	1664.54
150013	123715	79466.8	139583	117679	77734.5	52.041	26184.5	895.604	25665.8	1115.48	1371.89		149894	118718	82746.2	1125.88	83799	79184.4	37.2234	9411.71	923.7	8193.72	2326.59	129.322
145832	120049	79611.4	138158	109349	82802.2	34.3226	5498.21	570.607	34696.5	683.045	1645.54		1268.23	1243	82427.6	72336.7	59135	8166.75	73.2522	4552.88	51.4751	13323.2	1241.77	98.81
140361	112963	81430.8	161007	144315	73116	126.968	20524.1	728.807	19923	492.469	1750.79		8875.16	76979	75519.6	66548	54427	813.984	82.7491	937.662	554.698	8381.27	1543.34	356.292
85352.7	72443	77214.9	176058	138838	83104.8	5.935	15536.6	3800.4	24086.6	7073.42	1902.13		114849	9747	7727.84	67969	61122	72877.4	15.588	481.546	486.623	2123.94	75.5742	616.466
150910	121550	81366.2	143306	116723	80461.5	280.902	14882.8	1156.77	26400.3	1117.6	1001.68		146918	112219	858.344	82363.7	63718	84713.7	445.64	3661.48	372.567	19453.1	865.538	121.796
158985	129298	80583	157215	127426	80856.9	167.273	18879.1	2083.47	43865.4	2430.61	1046.93		14398.7	113618	8254.75	84395.8	6419	86165.5	179.881	2993.31	133.473	1717.25	3631.15	1356.13
154781	122386	82882.9	198377	161574	80463.5	252.332	49941.2	948.615	29898.8	1320.28	945.659		14964	117722	83299.8	13185.7	78711	85913.5	93.3827	983.743	318.893	33187.3	184.437	2617.74
107596	87719	80386	196776	167011	77216.1	87.9502	5762.13	1234.8	29282.9	1480.22	1101.82		146141	114346	83759.9	19117.2	86522	8265.73	13.9681	3582.36	199.665	1429.15	4888.73	1551.87
137043	110205	81495.7	207423	163613	83084.2	191.526	6545.86	2494.41	41633.4	2029.7	1662.75		13423.6	15476	8136.82	9524.76	68192	86998.9	238.932	959.692	753.499	1691.12	2583.75	91.2937
180032	137841	85595.5	226433	168641	87994.8	274.73	11763	548.923	27901.7	1034.89	1708.95		165122	119311	9699.17	137248	1754	89273.8	158.368	2469.39	246.398	1359.61	863.749	2133.88
135995	112361	79320.6	151308	117869	84128.1	98.7144	1613.8	1850.6	22794	2703.57	1505.85		165874	125429	86668.2	113160	87217	8529.66	161.867	2791.95	444.116	15384.7	98.9788	666.286
141500	111968	82821.6	205406	181252	74269.5	60.2771	27484	1971.81	31745.7	3153.86	1631.89		88573.6	77387	759.523	5526.83	49494	72862.1	65.8257	198.517	115.343	1253.3	2799.14	646.774
181124	134980	87940.2	155471	133300	76436.4	78.9068	1803.18	1174.46	11634.3	1290.01	1198.5		1763.24	8364	84897.2	8138.81	62536	83983.3	9.528	984.745	1118.35	4961.32	3998.56	167.968
147914	119010	81452.9	165247	136090	79576.8	39.5709	13113.9	551.259	21865.7	755.381	1557.9		115362	93329	817.977	99929.8	76917	85143.7	361.885	877.538	1752.45	19919.5	6326.12	3285.94
145397	114493	83225.7	120555	97982	80634	182.341	17230	1621.9	20889.6	1759.26	1727.12		125679	16333	77459.6	66852.6	55837	78465	93.2277	1222.12	527.386	1119.12	631.467	924.442
150799	119506	82696.9	189938	158426	78571.6	70.2167	3603.35	657.437	13197.1	534.187	494.906		128511	15955	79487.7	75622.7	62819	78893.5	26.5274	2329.14	2495.18	1954.12	8212.38	265.848
180182	130834	90255.1	195848	148346	86521.3	480.395	36610.7	1764.14	23295	1653.57	1504.42		1667.47	125131	84116.4	9513.17	69126	978.75	296.392	991.145	1182.57	34426.2	395.929	1815.54
164215	119570	90006	165388	129886	83449.3	363.95	15447.9	2585.08	30479	3381.07	1444.53		112792	9351	81813.9	65951.7	55618	77712.4	2.7473	1331.37	1162.79	12112.7	3796.92	11.3767
135239	111827	79256.6	156610	129391	79322.3	23.3747	17812.3	768.759	18761.8	1410.14	1654.22		146812	11791	82171.6	91886.4	72951	82546.8	23.7342	4117.36	414.236	2764.14	1246.15	752.686
172413	131611	85853.6	170364	136198	81975.9	137.562	17058.7	1186.01	33446.2	1390.36	1549.81		97288.5	8157	78659.4	84752.8	711	79233.7	82.6261	1639.92	119.261	29184.7	3856.15	2232.79
126580	103938	79812.8	128581	110830	76032.6	25.2936	1980.48	1020.46	20669.8	1199.55	1084.77		167218	121868	89923.4	12852.8	82696	8151.15	17.7818	896.584	1137.28	11682.3	3359.51	1454.35
143990	113837	82894.8	192744	154288	81870.9	-11.1155	7955.18	785.076	17891	907.34	1683.74		142671	113338	82497.5	6789.77	57683	7741.43	66.265	1799.19	1871.83	13762.5	775.754	1624.13
144528	112967	83845.3	193237	151087	83819.1	80.7168	2201.09	1262.4	23118.9	1364.55	979.154		148462	12141	8984.65	9625.62	7589	84138.3	94.5829	2457.36	21.332	1412.39	1846.54	716.839
133606	108863	80431.1	169053	135231	81926.8	24.9298	2145.69	2190.75	36484.2	3872.42	1402.07		149242	118827	8231.34	123524	98379	82286.5	355.159	974.712	1198.87	25954.9	4442.46	151.547
53542.2	45423	77250.3	111957	104619	70132.5	62.9693	3195.36	996.039	7541.41	1417.59	556.528		17688.5	8887	8119.38	16886.4	86847	8657.99	173.423	2692.78	2629.74	22639.7	945.894	2444.56
172084	124551	90547.1	155113	117919	86207.2	34.162	22879.3	1096.03	28277.4	1081.72	544.384		144184	11385	82997.2	6666.33	52679	82862.5	123.43	5963.6	1137.53	9436.6	4168.81	2628.93
137924	113043	79960.6	112318	95163	77350.4	16.6098	8849.72	1062.5	19757.4	806.821	608.626		1477.52	11259	8192.55	93249.5	79187	77174	55.4478	1889.36	2319.82	25132.9	236.733	197.95
152364	118578	84208.8	121120	95022	83535.3	53.9195	12637.4	602.366	25074.8	958.722	1321.38		14939.6	117234	83315.6	77449.1	6277	8861.98	219.237	6417.4	523.84	11765.5	1421.97	134.286
160033	118079	88821.2	168157	139787	78836.6	26.1127	11532.3	1038.33	21289	1332.15	841.053		143884	1991	85793.5	1231.78	8136	82241.3	241.52	276.678	586.236	18977.6	76.824	624.157
167784	126245	87099.4	214864	171289	82208.2	43.0975	15367.4	1292.49	32134.9	1722.68	971.598		176629	128268	9245.29	93854.2	6984	88115.7	135.633	129.823	1173	13451.6	4877.53	1592.38
138205	113249	79978	156549	131873	77798.8	27.3229	12790.5	1553.04	25741.1	1997.4	927.943		146487	18614	88387.7	1229.38	79558	82564.9	166.581	839.482	816.74	21711.8	2187.52	799.321
152905	120694	83026.2	152908	121586	82418.8	147.275	19118.8	2238.54	22566.9	2965.25	1482.28		1793.3	86324	81918.7	135793	11176	8119.47	151.583	1929.42	192.553	1947.13	6979.2	1923.5
145023	112401	84556.6	115530	95245	79493.6	42.5347	16895.6	782.192	12991.8	1081.83	1440.69		195993	139774	91895.4	11392.3	82382	961.812	143.445	277.918	2538.63	16869.7	8775.78	2669.23
76398.3	65189	76805	144143	123105	76735.9	-25.3083	5579.81	714.196	16564.1	721.375	1332.15		1816.13	79367	83247.3	65518.6	5339	85298.2	61.3663	1915.42	144.325	17316.2	598.782	465.365
149905	120846	81294.7	159672	120887	86562.3	290.058	7075.73	881.992	29012.8	670.249	774.576		125636	15783	77835.2	64628.6	53371	79359.6	14.1549	499.723	589.771	34826.3	957.755	828.81
64906.3	57025	74593.6	141865	118933	78172.4	132.551	4960.27	781.038	9468.04	829.405	521.175		95161.4	8564	7741.47	12548.7	13924	7984.58	126.892	936.658	956.329	16461.3	3139.51	1289.41
156679	120635	85117.3	126050	97782	84482.2	137.649	9123.71	1176.86	21407.3	1074.46	748.228		7341.53	6558	79435.3	15543.3	12837	76893.8	13.6468	1757.12	681.119	7148.19	837.387	54.455
116803	94943	80624.9	159278	131538	79357.1	-31.2307	5236.29	2291.1	21981.3	3446.64	1472.34		125721	13867	79325.3	87192.3	71926	79446.3	954.893	985.695	1764.3	27167.4	6388.42	2482.72
162108	113653	93476.5	176439	135877	85099.8	52.361	3670.84	653.185	16258.2	1036.69	784.846		114286	9542	78493.2	18557.5	89532	79462.4	329.336	812.425	611.769	19674.7	3143.25	912.249
154365	123145	82151	157424	122633	84128.8	-9.1169	2983.82	2246.94	40438.7	3080.7	1859.92		132952	19522	79556.4	8397.62	72282	76133.7	74.9134	162.885	1837.86	2192.52	638.524	2529.52
159132	126086	82712.4	173308	138658	81913	421.681	9285.88	870.103	26767	1011.22	357.235		142876	19546	85475.5	88125.8	723	818.648	31.7823	263.659	2168.57	23156.6	9239.65	213.916
113607	96393	77239.8	129579	107817	78763.9	6.6223	3422.02	925.511	21563.2	1612.45	919.994		14618.4	11627	86555.4	136378	112431	79494.7	157.272	827.583	1769.79	39833.2	318.676	1962.67
124421	99156	82234.8	126663	106936	77625.6	4.7308	3058.37	1603.77	23565.6	3713.37	1595.64		147973	11864	81764.4	9124.13	7534	79179.2	21.6975	1273.25	1577.97	19718.4	5649.79	1386.12
166722	131204	83277.1	163418	129556	82665.4	244.139	16565.1	2453.92	47087.2	3319.83	883.743		117582	97192	79284.9	9841.88	7898	81733.9	135.726	188.928	1636.96	11617.9	767.114	1753.67
171111	130119	86181.9	131148	108383	79301.1	24.4087	2015.74	630.171	22936.3	659.416	245.634		151992	117847	84524.6	112369	88923	82815.3	24.966	1492.64	2549.54	234.256	825.284	2417.7
134784	106146	83217.2	153769	127382	79111.7	325.526	21581.8	1628.12	32897.1	1962.81	1176.05		121619	1285	77529.7	84239.6	6869	8114.85	864.27	786.346	453.632	12572.1	965.789	58.175
147295	117030	82484.1	153447	121402	82834.7	-31.6534	4130.21	3283.45	26207.9	6020.64	1590.38		151247	118519	83633.4	1455.68	78231	87584.6	15.361	413.126	2825.28	36254.3	8696.55	2187.56
143457	111578	84260.1	153644	123390	81604.9	111.399	1613.79	690.401	22619.1	772.182	902.633		136885	11852	8926.75	84842.8	65188	85295.7	117.728	181.917	348.863	15618.7	829.35	319.873
171172	133074	84298.6	163503	130514	82100.9	66.8829	11946.4	883.921	15994.2	859.125	823.269		141688	18383	85674.4	11933.2	78914	84652.8	138.75	852.574	117.336	774.579	3843.91	2468.86
77670.1	69767	72959.9	175885	162075	71120.2	-12.7035	1971.42	1489.43	11820.5	2052.34	1473.91		145346	112914	84359.7	15174.6	8815	78193.2	18.1566	3532.28	1544.47	11358.2	3333.89	1332.56
171414	130563	86040.9	193619	156503	81078.6	103.038	1635.96	1146.76	17730.5	1944.87	1146.59		12622.3	1495	7886.99	61482.8	52362	7695.65	65.4336	8231.6	59.7222	15588.3	144.226	125.846
159533	126980	82337	146895	116720	82478.7	137.604	19214.5	879.166	23284.5	1251.88	1205.7		19799.6	144174	89594	176753	13382	8741.69	152.149	1952.46	514.972	1187.33	598.228	361.355
188125	137747	89504.3	211317	163515	84694.8	-5.4279	12313	453.78	16533.2	700.098	427.556		161547	128314	8259.49	14652.8	111374	82764.6	399.597	2233.95	3411.6	31684.7	4185.48	1884.76
118218	92279	83957.5	162511	141419	75310.3	86.1691	3993.2	442.98	15495.3	663.908	454.384		147265	15459	91516.4	119497	91211	85859.9	51.7651	21115.5	879.834	18181.1	1794.87	1236.24
155126	125406	81067.3	158943	126570	82298	16.1852	4735.63	790.347	18446.1	972.395	173.091		11221.9	89159	8248.23	81816	64135	8363.15	224.998	2231.95	1286.58	34255.4	237.237	995.363
125858	103898	79387.8	152538	125123	79895.4	68.6673	15057.1	564.068	29382.5	754.453	1290.43		133969	1982	7996.39	9714.23	81486	78126.6	134.995	562.954	76.5752	1552.92	124.526	368.349
155335	118606	85830.8	166799	128794	84874.8	50.4492	4513	1085.71	25529.5	868.925	1771.31		163923	126811	84715.7	12217	78262	85595.7	62.3752	14.4525	1775.46	28121.8	1461.69	924.717
134299	111854	78686.8	110206	92446	78126.1	94.3692	2071.14	1283.21	21410.2	2074.56	1076.63		1791.49	9121	78472.5	5858.66	52573	72374.3	73.1995	4172.41	1588.47	23858.3	3881.14	2284.14
112046	91847	79948.7	169723	138043	80575.9	92.3355	11550.5	2698.54	29044.4	2237	665.724		167773	127554	862	12934.3	98958	85657.8	139.66	433.699	561.946	24713.7	122.682	665.225
139153	106499	85629.9	193887	149279	85119.6	179.984	2446.88	1314.61	33639.9	1503.61	974.034		121266	11815	7856.62	62792.3	53211	77336.6	2.74	2448.34	856.617	16764.4	2354.93	1256.74
140777	113625	81196.5	129337	104521	81096.1	156.003	12634.4	1803.17	34967.1	2346.6	1106.33		9797.35	68747	86556.4	93935.3	66438	9266	123.398	7664.62	193.216	3864.47	1935.6	1324.18
154469	122895	82373.6	165331	137919	78561.5	88.9461	25036.1	983.199	28275.6	1031.2	1133.01		13911.7	11455	82538.2	99154.5	79391	8185.45	11.469	7675.65	65.3934	25739.9	98.396	35.256
155812	121391	84119.2	145883	109167	87577.9	15.4575	11007.5	3609.74	63705.7	3582.08	1229.39		16891	13226	84999.1	13438.9	96126	88929.6	389.847	138.823	1677.72	44753.4	6132.4	1897.22
157596	122459	84340.4	149492	116054	84418.7	8.5079	7394.07	876.948	40607.4	1212.64	418.354		1662.33	123723	857.969	11865	83535	79916.5	53.4945	5525.82	723.877	17384.6	152.955	769.449
149791	118848	82598.9	159234	128084	81474.3	144.187	23311.5	721.976	30490.9	1144.38	592.568		12979.6	17394	7923.27	74367.9	6554	8486.38	39.497	131.832	2279.84	1814.87	5911.72	1694.16
190943	136090	91951	232573	177898	85677.8	80.2213	10101.9	782.889	38229.7	904.054	1324.58		163868	124734	8697.22	11134.6	8613	84717.8	35.5974	794.394	516.762	15655.7	66.9987	488.655
163545	117026	91587.4	159959	117358	89325.7	153.104	10301.3	915.07	36769.7	1264.52	1266.91		14434.8	116642	8926.8	73578.7	5676	8536.94	118.545	1394.47	2193.19	15966.7	7265.53	247.144
159371	125915	82949.2	207324	165110	82291.6	75.145	15674.6	1510.25	30880.3	1876.42	1047		111655	89418	81833.8	143644	1169	819.484	91.972	2346.17	227.973	25979.3	7467.79	2428.93
155427	123516	82467.5	167219	135400	80936.8	437.022	11056.8	1268.54	20780.7	1848.01	1313.37		133633	111844	7833.27	9551.57	83648	7483.78	448.192	275.864	61.4412	13653.8	145.475	325.519
167952	130591	84285.1	139195	113378	80458.9	131.929	18957.6	1775.77	25531.3	2182.85	1137.16		134594	18342	81416.1	83211.2	67586	8687.25	113.846	285.714	1495.15	18455.9	584.983	131.176
142078	114780	81122.1	131349	106620	80736	214.256	16436.2	487.752	17938.9	686.352	727.604		12348.3	99715	81155.3	12698.6	88971	75647.7	47.224	2164.85	3187.37	18341.2	87.424	232.959
149257	120526	81158.6	157551	121783	84784.3	34.3695	3842.09	3822.36	28590.6	6867.44	1915.76		159950	12586	83322.5	118646	91594	84891.7	21.4897	172.962	2692.57	2384.49	8356.83	2353.15
148957	116824	83562.2	119292	89941	86923	126.429	22769.5	1843.98	34488.1	2229.89	1551.75		122612	15319	76296.8	47429.5	41931	74129.8	15.1192	5166.18	188.395	13238.6	2624.16	1386.2
172202	129131	87395.2	179089	136182	86184.4	254.442	31033.9	705.26	40308.7	507.253	1729.04		132349	19334	79331.6	882.336	66926	79124.1	98.741	972.275	851.965	23193.6	1458.58	1415.83
133378	108895	80270.4	183475	146386	82140.7	344.339	11027.6	1069.18	21771	1521.67	1523.71		154923	1287	83999.6	86955	67178	84829.6	172.818	2495.43	1874.58	12992.4	7364.13	1948.5
103446	85580	79217.6	114144	91708	81568.9	70.8975	15020.8	1347.78	21311.1	1803.25	1309.39		146273	114854	83463.7	11692.5	93358	7774.54	771.496	3561.29	355.428	1598.47	925.15	459.418
142690	114103	81955.1	145549	122747	77710.5	55.2586	5467.98	632.623	12839.3	798.058	1042.13		15651.5	12878	84854.8	9413.44	7347	8386.97	143.391	1696.67	2119.24	119.236	8645.23	2434.63
170553	132683	84241.1	162378	122230	87062.1	443.167	11773.1	1281.54	34948.4	2209.52	1680.87		133443	18417	8663.48	96	73841	7993.84	151.559	2391.24	1415.59	2685.92	2994.6	1467.28
121917	99777	80077.9	159530	128305	81485.3	74.2935	10323.5	877.656	23156.6	1104.48	1724.72		144219	11483	82847.7	84978.3	6787	82132.2	83.2759	1666.96	1712.51	37486.3	6781.91	1986.38
172886	133130	85106.9	172175	131955	85511.5	101.184	29318.4	618.642	28246	869.273	627.362		13694.8	1841	797.625	8777.69	69294	82355.2	16.1426	7213.82	732.427	17973.2	282.19	111.58
196014	144907	88649.6	201790	154646	85514.9	56.6287	2501.29	537.675	18064.8	1034.3	1475.32		161124	123942	85196.7	143692	121178	77711.9	874.256	1311.28	1292.3	2616.54	599.476	994.982
155735	121079	84294.1	165727	132939	81699.9	109.739	2391.48	1611.67	24826.4	2915.49	995.441		141835	11379	81688.4	81494.5	68455	7819.5	8.621	193.941	1756.85	14738.4	566.975	1642.62
163087	121840	87722.1	145021	108656	87469.8	155.04	13745.5	527.886	11788.2	592.087	429.241		15454.7	121358	83455.4	86522.9	69287	81838.8	453.884	771.344	1621.5	12151.6	63.767	1787.88
132919	101527	85799.7	135981	104379	85378	10.3777	2444.88	1558.29	15811.3	2490.57	1003.63		14421.5	11272	84329.5	112698	86696	85191.5	321.545	1463.58	1458.68	1973.49	611.698	2465.31
136356	106454	83944.7	131952	111274	77714.7	58.0091	33849.5	600.143	14431.8	521.333	74.9883		161385	12381	85931.6	11836.8	86697	83783.8	35.197	128.881	16.9423	2798.35	4619.92	1994.72
131885	101419	85223.1	171798	143254	78594.2	112.046	5998.86	578.942	20564.9	730.878	270.577		12479.3	1428	7833.78	7881	65392	78252.9	363.854	2181.86	47.2782	25536.4	1638.27	959.945
125622	102137	80605.1	151153	119033	83220.3	123.941	3817.91	908.906	25162.5	789.083	1025.98		137861	112594	8242.9	7917.72	65498	79216.7	96.97	2168.85	1935.13	9435.37	7744.28	1998.13
142008	113533	81972.7	158242	126697	81853.1	34.006	11366.1	902.384	22424.1	1228.54	782.434		143995	111666	8459.49	11394.3	74762	88881.7	232.649	115.952	1381.67	439.238	1615.71	193.335
159310	123563	84495.9	214843	174582	80649.4	45.2468	7282.25	891.448	22308.8	1169.03	618.512		16488.3	123223	85355.5	118968	95935	8127.66	25.9334	787.398	2962.97	1972.88	112.829	239.978
153456	121369	82862.2	175250	133229	86206.3	123.52	8331.92	691.484	51599.9	717.244	1794.66		14328.5	113747	82551.9	1131.87	92683	77994.3	78.143	2943.23	344.742	15945.5	1825.96	2697.73
162680	116801	91278.1	126711	99349	83585.7	207.984	5025.74	2055.24	25859.1	2942.73	1341.89		138485	11135	81539.4	96241.3	77449	81437.8	228.862	2428.34	43.8413	257.182	1399.35	861.57
140554	117632	78306.6	163526	131312	81613.8	9.0771	20945.2	1048.94	33680.8	1712.29	932.502		128626	1619	79443.4	7676.49	6429	78511.9	352.964	2529.48	2325.28	14159.6	8966.93	2146.31
159474	126811	82416.4	144330	110150	85871.9	159.417	16903.6	1500.78	44082.1	2162.68	1254.97		14727.7	11139	8763.41	74467.7	6742	8345.16	36.599	3431.98	298.972	1434.77	1313.38	2668.57
104691	86598	79228.6	145383	117918	80800.4	102.447	2899.2	1134.5	31545.2	1883.05	650.943		16667.5	12511	87273.5	1835.55	7266	91698.7	276.482	76.3352	538.893	3441.17	665.733	-51.6169
91995.4	75054	80329	199880	168867	77571.9	426.262	18473.1	542.089	20489	578.252	1911.47		114963	94388	79821.6	85228.5	6896	8224.38	59.6413	1184.12	586.336	18556.5	112.24	52.2947
138080	103024	87835.7	113399	88468	84004.9	77.6093	3733.3	1134.11	19047.2	1857.84	910.817		1878.84	9698	7862.19	9198.3	7847	76143.9	63.7498	6427.42	61.2	24347.4	196.258	1286.58
122171	104533	76594.2	127750	109905	76176.8	81.783	14165.6	691.848	14908.3	615.023	377.091		14421.8	118774	7748.65	11163.4	1142	7294.33	215.552	49.115	359.637	13716.6	927.147	739.874
158867	127511	81651.9	174690	151007	75814.3	38.6856	6244.66	890.949	26482.6	1025.37	818.663		162238	126451	8483.52	119359	91899	85118.4	128.386	624.731	564.757	24342.9	1481.88	138.46
146281	118992	80565.5	129375	105284	80531.8	50.4298	6824.91	1177.31	13740.1	1721.59	1628		159896	123923	8456.32	11129.7	94143	77473.9	93.539	28.5656	2459.44	22773.1	8483.18	2539.43
171785	130392	86340.2	162929	124460	85792.3	136.097	4394.12	499.19	27136.6	894.152	1274.57		132498	18171	8274.79	8539.58	71142	78338.5	83.61	1715.44	15.9919	1582	2315.71	1136.88
103340	86521	78275.6	183139	156921	76485.4	116.237	2396.52	694.708	20438.9	716.064	579.412		14565.7	9423	75786.2	64259.8	54767	76895.4	84.4191	3754.67	517.934	1458.33	284.968	2448.26
161863	125819	84310.6	161329	128854	82052.8	-35.947	2320.98	2328.79	30144	3964.71	1608.43		14387.9	113489	8169.22	8493.85	6599	8445.15	24.2782	17341.8	485.273	23554.1	889.451	542.524
166562	126028	86614.2	195477	166476	76952.8	71.7967	2353.2	925.771	28876.1	1555.24	1295.22		139725	19534	83599.9	86273.7	76339	7464.77	79.766	465.183	54.513	7862.73	1127.32	141.579
98524.7	78207	82561.8	180020	153663	76777.1	15.5691	20951.2	1355.18	40697.9	1789.52	1073.86		163647	115599	92775.6	9653.45	68399	9232.91	116.533	1886.35	2214.17	1763.36	229.479	1323.83
146615	102711	93549.2	185467	154511	78666.1	71.3371	10748.6	1110.33	20191.4	1555.2	762.784		16187.4	125743	84365.2	1526.3	8635	8556.3	993.272	844.442	638.851	21925.2	1885.27	981.56
154807	121309	83633.2	157885	138797	74548.9	39.212	2186.99	1424.77	21070.6	1806.71	607.862		128648	14824	843.727	8673.78	66556	79437.4	95.56	24.2617	2442.44	1685.87	939.879	225.627
121648	98234	81156.3	131968	109463	79009.9	5.0923	3982.12	1955.63	22823.8	3516.1	1588.37		174963	127947	89618	11248	79846	8312.25	151.113	1338.37	1868.96	496.457	711.254	1827.53
160414	120176	87479.2	197354	154624	83646.8	305.416	27081	1514.16	24844.1	2136.41	1539.58		94355.8	7379	84616.7	72893.5	5687	85173.9	79.6922	3252.78	1625.13	2535.16	4281.86	1669.26
128548	106885	78818.6	170369	141597	78852.5	44.8216	17880.8	1163.55	22177.8	1201.23	1550.84		143466	112915	83267.6	85286.8	65191	85738.1	191.254	1454.57	511.955	22663.7	151.478	116.197
152595	118379	84478.1	167652	128022	85822.9	94.8697	32362.7	794.731	31316.2	663.155	643.965		14661.2	118477	8794.29	8966.19	7237	8368.73	114.856	154.869	1284.44	43253.8	4675.82	2686.67
151713	121379	81914.4	161920	122827	86394.7	66.2688	6531.76	605.265	27044.7	773.116	679.876		96487	78522	8529.92	58563	4997	7692.73	29.693	3143.59	58.4717	19869.8	161.139	357.522
159322	125887	82941.9	219603	172386	83486.5	-1.8365	4794.06	3095.39	21055.1	5201.62	1716.11		138546	111188	8166.95	86839.3	71424	7968.5	97.4433	5194.23	365.359	1887.76	88.9283	569.195
84023.2	66419	82906.1	156427	126267	81189.7	18.2514	3725.24	1138.63	22047.8	952.515	348.711		156739	122277	846.188	11493.7	86757	83466.6	79.4555	12253.8	963.937	24978.4	1779.48	911.652
151192	118575	83563.2	163539	136047	78779.5	85.0755	3428.06	485.408	9846.34	612.699	127.385		13926.7	114254	79879.8	18246.3	83779	84675.3	28.443	3434.89	486.539	3135.97	682.243	536.225
159107	124282	83900	157659	125603	82262.1	71.3208	12075.3	400.493	21187.4	840.752	1290.58		12295.4	12363	78716.5	74225.5	6838	79957.3	1215.25	951.619	447.164	18195.4	671.483	619.847
153370	115048	87365.6	165637	133452	81341.6	57.3299	4952.21	488.261	25566.1	697.621	1447.09		152955	121474	8252.29	81474.8	6481	82387.4	177.473	4513.13	388.443	8479.35	119.114	519.576
135365	103098	86047	116879	87865	87176.4	178.497	2153.74	1196.69	23382	1617.48	1430.7		11958.7	991	7914.35	19673	92298	77873.5	18.7913	2733.85	1154.42	16358.3	2424.61	131.821
141356	116760	79341.5	109259	89509	79996.7	76.8625	10030.3	1458.54	13686.6	1876.14	1408.84		12189.4	95875	83263.7	88855.6	74899	77747.9	282.942	1371.42	1451.56	1362.62	338.371	946.787
170698	123436	90629	152362	116904	85413.6	197.851	9681.79	920.624	12902.8	1248.03	555.281		138846	18987	8349.53	8216.31	67846	79362.7	119.866	82.4515	894.599	14898.7	375.3	575.785
148077	117708	82444.6	127885	109884	76271.7	64.4196	19819.9	1014.54	35415	1175.15	719.848		147733	113239	85499.9	64926.3	5315	826.445	198.287	8867.75	719.533	2455.82	1474.68	699.168
133026	109173	79855	160360	130205	80713.7	155.935	15729	518.213	26067.9	838.451	631.164		128887	1654	79645.9	92687.4	7291	83313.1	2.3566	839.491	99.4989	22143.4	432.444	1175.89
144114	113231	83410.6	166272	132578	82191.8	4.3704	7996.48	488.142	41969.8	623.482	994.644		155196	123489	82363.2	111426	8957	81997.2	131.642	8834.7	459.856	2223.54	678.353	34.1947
175542	133683	86056.9	177171	136651	84969	55.0838	2849.84	3807.44	27977.2	6405.46	1689.41		115986	99855	76123.8	7263.12	6113	7536.68	224.214	6317.22	68.7816	1372.16	1663.8	148.552
176057	128576	89737.2	190150	152144	81907.2	73.7083	23360.8	781.905	29588.2	986.421	1478		118254	11723	76186.3	94948.9	8598	7725.31	49.386	4862.64	723.178	1459.4	185.267	97.826
168662	128278	86167.6	203716	160250	83311.8	79.5666	20257.1	820.043	53412	906.729	765.902		83565.2	67986	8553.82	78925.5	6549	7898.92	34.52	73.4976	897.693	15793.2	1933.18	2153.58
155552	119340	85421.7	139901	108888	84201.9	25.1878	1859.6	585.465	18187.7	514.844	1703.69		14374	1931	86156.7	15162.6	119687	82223.3	487.468	2634.66	562.15	26733.3	641.218	388.835
130331	103151	82804.6	172983	140255	80828.5	40.9949	4810.17	1216.67	25727.5	1703.37	1607.86		13375.8	79519	85197.7	147993	126367	76751.2	16.23	261.616	552.136	45836.8	1139.82	1177.35
123969	97531	83300.9	162663	142518	74799.7	61.9749	12372.5	1210.76	16787	1667.74	1100.11		137676	1811	83458.9	98320	82227	78362.3	99.272	5227.29	286.888	6641.14	1152.75	2383.23
167506	127029	86418.8	177637	139845	83246.6	50.3506	5681.55	552.526	28584.9	998.59	1163.03		145889	1161	86869.6	82458.7	65677	82281.6	66.522	1899.37	179.435	13613.4	4695.72	2159.35
125868	93566	88161.4	151424	117930	84149	27.1423	34406.6	1087.63	15882.5	1807.79	538.331		143889	113755	82896.6	1522.86	81398	8933.38	11.2965	4286.61	541.994	1799.69	1889.36	129.958
154443	123564	81913.4	144175	120972	78106.1	271.481	16040.3	550.562	16148.7	786.205	1152.18		167993	126363	87126.5	13113.1	1927	85148.2	41.9169	989.735	45.161	44773.9	883.27	583.945
137976	113409	79732.4	133289	111557	78302.8	-0.4835	9383.62	860.583	27416.3	757.894	745.218		163629	12272	87395.1	92122.8	68487	88153.3	211.281	789.397	1153.55	38156.3	568.184	1475.78
173815	133193	85523.6	106470	83145	83921.1	121.799	6227.53	1492.79	30404.6	1841.13	1414.03		15727.9	89557	77369.6	82634.7	72417	74782.8	253.922	978.725	698.376	12917.9	1568.99	99.2281
135053	107792	82110	107651	89472	78851.8	53.4531	10517.9	804.608	15012.9	1205.45	1491.71		72323.7	65139	72764.5	57214.2	48931	7663.12	98.7924	169.896	599.619	1942.46	1985.94	571.258
154123	117469	85985.3	177390	138249	84090.7	8.1381	7382.99	3194.3	22580.6	5244.1	1497.2		14895.6	116214	79454.6	8218.69	65242	82478.6	68.8487	1757.12	496.553	19447.9	835.534	182.492
125883	99874	82602.6	130368	118174	72298.3	15.0122	9152.93	656.236	18096.1	711.436	1044.36		159665	126191	8292.47	14958.9	7949	86533.3	329.498	99.7416	18.8243	27459.3	746.511	231.733
177620	135282	86046.3	176751	134018	86432.9	24.9297	3504.63	685.372	47118.9	1429.86	1294.97		115892	9695	7937.16	9574.48	76175	81795.9	26.744	1198.12	655.363	25114.9	1434.76	829.646
165044	128070	84456.3	167342	136926	80094	65.3832	2914.31	1493.95	15806.2	1835.36	1723.81		13723.2	111655	8547.4	111137	89487	81391.8	67.7814	131.394	1358.12	11446.8	3779.94	117.315
152266	121902	81859.9	165467	133667	81127.2	36.9374	1742.74	1811.28	10424	3676.2	1068.69		116648	1557	7622.95	64217.3	55945	75226.4	157.427	2615.65	348.259	871.72	81.2462	265.688
140420	112162	82047.3	166291	135682	80320.6	-51.118	42117	2592.25	49835.2	3175.59	1620.49		123196	13945	77673.3	68941.2	57677	78334.8	44.8835	356.231	1789.65	16133.4	5564.49	178.486
132875	111175	78327.7	160020	135495	77398.1	299.899	14422.5	609.53	24067.4	1036.73	1722.36		14716.8	11599	87115.6	12626.8	96479	85765.6	285.447	2413.27	1378.31	46573.3	2736.49	134.843
152209	119373	83563.1	165078	126781	85332.7	26.2617	26048.5	590.691	27470.8	582.272	896.177		166296	127893	85214.8	113690	9245	82561.5	292.498	833.464	2486.93	3344.44	7848.69	2138.69
144499	117625	80508.9	180202	156153	75629.3	51.4375	9628.41	835.244	18267.8	921.173	889.164		159359	121646	85853.6	116447	87946	86774.2	181.955	923.631	1431.45	22897.7	3869.83	1649.7
154223	122655	82403.2	182029	148722	80213	75.6345	12254.6	1276.24	38434	1588.52	1649.07		8941.18	75163	77636.6	63952.2	53343	7857.27	27.4561	5257.35	71.1264	11111.8	155.426	825.237
170262	131730	84705.9	211665	163606	84787	278.052	3675.86	1414.04	28151.9	2573.59	1450.92		158952	123912	8468.38	9559.37	73452	8799.7	55.5179	3655.5	38.354	17512.5	1659.55	257.918
119939	99894	78686.5	115554	89018	85071.9	100.144	4069.76	2331.53	19415.2	4738.2	1579.82		1233.76	99142	79542.4	72126.1	59986	78799.3	653.366	4357.78	484.851	1595.66	159.654	1595.22
145610	117334	81329.2	138446	113234	80127.6	106.338	14465.8	852.926	15267.3	786.947	669.114		185194	135863	89331.8	132397	1173	85314.7	395.974	946.659	768.464	25751.4	217.498	1123.96
156894	123947	82956.7	175807	135558	84994.4	101.325	12572.9	1847.46	34614.4	2145.89	979.616		142984	114247	822.297	8315.87	63375	85986.2	38.4581	788.383	978.512	2327.55	333.151	829.6
151174	118970	83276.1	134051	105687	83124.4	53.3951	1759.87	779.721	34988.1	1146.23	1036.27		163354	121985	87761.4	126465	91445	9633.62	178.112	1188	635.496	32955	555.356	1187.5
137645	113009	79822.7	117504	100565	76574.6	83.6181	3668.82	1181.42	21295.7	2236.7	768.269		135475	112319	7947.16	7996.55	63778	81276.8	97.8243	132.396	114.993	14374.6	4163.7	156.218
156587	126135	81358.1	158364	123607	83964	184.225	1906.93	1999.16	74753.6	3472.97	1722.09		14987.4	116599	84236.7	95689.5	7127	89425.5	17.9293	1278.58	444.896	18246.3	95.671	2381.87
179893	132783	88787.4	214673	161183	87284.8	249.314	21379.3	2236.15	24356.9	2676.08	1664.02		138767	111878	81287.3	9233.75	7667	78668.6	295.199	8146.47	957.445	1588.63	2325.18	1658.22
128279	110583	76023.4	120070	110915	70945.5	476.159	38275.9	436.389	21768.6	1087.09	1851.54		14798.7	11531	84267.3	92476.8	71799	8441.47	112.338	3285.84	192.188	43491.3	1714.76	196.294
167124	120903	90590.2	118938	91291	85383	3.7917	6742.31	658.832	25562.3	948.706	239.516		146649	115286	83364.7	16419.3	128166	8228.17	17.642	868.534	1396.28	14362.3	3262.85	117.533
149821	113619	86417.5	203304	157263	84722.4	40.6118	18442.9	1380.43	26226	1786.8	902.328		14492.8	11165	829.462	12987.4	1969	77612.5	286.414	19.778	697.465	27875.1	595.127	593.428
87598.6	70713	81185.3	145302	122868	77501.8	-33.0871	6011.97	2178.95	17333.8	2980.51	898.24		134535	1712	82322.3	12564	1171	8955.12	256.282	851.498	745.485	2659.9	134.793	44.1132
138971	105934	85974.4	186743	149786	81706	415.234	6413.88	1663.81	14758.7	2542.11	1415.84		123379	98578	8223.73	93169.9	75846	855.469	15.6731	2681.77	1811.39	2918.19	3818.38	1392.44
177244	134328	86473.9	220141	182568	79023.5	47.8483	11809.4	1862.53	34918	2787.53	1742		131966	14139	8347.85	131469	9886	87841	255.764	181.981	249.959	34341.8	6785.71	218.782
141767	114184	81367.5	156865	127336	80733.5	222.006	17397.2	1029.04	29872.3	1655.65	1319.87		94461.6	8439	7696.65	1276.73	11627	77433.6	1.3531	419.444	428.894	15286.4	889.355	848.733
165258	126127	85868.8	184586	160943	75163.5	225.829	24500.2	778.314	23336.7	1345.82	766.48		146477	115395	83188.6	85386.7	69547	8462.13	152.722	2935.3	79.3448	1627.76	1696.16	387.493
133375	110676	78976.9	192237	158212	79630.2	155.589	5638.22	1341.84	54705.8	1656.78	1708.73		144666	114848	8255.97	76663	65412	7688.31	71.2869	1319.34	1713.72	17381.5	7456	2549.72
173521	129289	87957.1	194331	140941	90361.7	116.017	10295.3	710.368	28643.9	649.087	1119.48		15587.7	116964	873.477	7558.99	54628	9586.47	77.6793	4198.46	3953.44	1957.95	444.57	1916.22
115790	97639	77719.4	158034	138575	74738.7	2.7857	5989.8	1736.17	18838.4	2171.1	1504.48		144751	115947	81816.7	86192.6	6612	85454.6	995.713	1347.34	137.614	32355.4	1464.37	433.593
131028	106719	80464	156647	128962	79604.8	9.2806	8729.84	610.565	13813.3	682.666	274.406		13514.1	1759	82725.8	839.883	667	79736.8	65.3477	137.433	127.656	1413.36	343.785	837.825
162488	118704	89708.9	174744	137984	82995.1	477.93	21707.7	670.089	25680.4	895.046	1145.79		88129.7	69794	82753.1	9652.19	7465	84736.6	77.4276	129.289	139.343	14142.8	511.759	177.48
170870	129994	86143.7	154129	118503	85238.2	69.6034	8947.43	2716.63	32779.1	5596.4	1913.39		1539.69	12123	82715.8	97658.4	77287	8281.23	38.82	7698.69	865.587	23546.7	1876.45	171.377
158446	124477	83420.2	178339	139865	83563.4	77.7646	2217.21	1498.74	35389.4	1574.03	1189.37		154111	121567	838.352	1811.82	8338	82237.6	8.3594	5316.45	811.16	25561.4	27.895	1838.76
141135	110583	83642.1	105052	80619	85397.9	244.924	18988.8	755.613	19152.7	1474.23	1175.32		148137	115399	84128.9	7746.62	58699	86422.6	444.371	12272.8	641.114	2114.6	1384.52	667.152
129386	104604	81062.3	212782	163336	85375.2	121.663	8309.76	2626.86	33755.2	4967.41	1705.79		155333	121554	83748	12625.5	96478	81939.3	49.3882	1714.44	2113.53	28719.9	3362.21	1674.18
173759	130655	87157	149683	112395	87277.8	72.2838	13352.6	524.722	41908.8	645.407	1756.36		131127	18565	79156	66555	5481	79592.4	55.1788	316.586	2199.24	23736.4	797.518	2514.3
170007	120615	92372.9	185662	147531	82474.7	50.9326	3114.78	2907.64	47533.6	4538.42	1300.71		16281.7	124567	84325.9	127.914	78643	83559.3	229.879	5496.76	624.618	14185.8	1143.29	342.778
133029	102171	85329.6	146544	118966	80728.4	99.2006	26778.8	734.059	23532.3	1102.54	834.814		17173.9	127419	88327.2	144524	16187	89196.8	49.1113	166.872	1121.32	179.194	288.797	981.986
143382	108870	86311.3	182606	141922	84323	12.923	9106.59	609.593	34798.9	799.655	1381.56		143220	114762	81787.2	17922.7	8583	8777.65	316.486	2742.86	2251.44	19974.2	18.8254	811.398
101076	86378	76687.2	153353	132154	76048.6	117.358	8014.6	652.04	19645.8	787.868	887.901		121362	99479	79952.6	67874.4	53691	82848.2	184.917	846.494	119.719	2672.39	1612.96	1563.21
158228	122511	84642.5	205790	164911	81781.3	-17.1941	3229.62	1745.26	19457.7	1940.42	1435.79		159784	124213	8433.82	14249.8	78261	87298.5	19.43	27.672	712.283	3596.15	1652.59	882.879
129514	99513	85293.5	178627	135245	86557.7	120.913	2891.14	600.489	30104.4	621.705	377.696		129164	16231	79683.7	93247.8	75967	8443.35	196.865	2331.13	512.373	1223.43	655.873	573.899
141586	113739	81581.3	149102	127750	76489.5	235.796	18372.3	581.287	18132.9	959.067	1495.78		183141	132751	9412.4	111965	79243	92598.3	254.153	163.876	1689.48	29898.3	5522.39	2631.47
147457	118968	81229.6	150819	119944	82405.8	70.0112	25681.8	608.11	25701.8	1181.53	1217.51		138748	16383	85474.4	117840	92411	83569.7	117.821	2187.88	477.12	25895.7	7.9971	676.482
131157	103858	82761.9	150374	112702	87442.3	81.415	4376	1192.17	40500.4	2657.15	626.508		115867	93162	8158.12	15238.9	84746	81383.6	188.393	8379.89	889.742	4937.18	1999.67	976.183
152376	117481	85002	171463	131332	85561.6	47.047	16479.5	663.434	35373.5	933.487	1871.89		1562	1239	82222.5	9137.23	69471	86194.8	2.7768	2229.96	1975.44	18567.1	7151.85	2422.17
120984	92530	85689	170119	132094	84401.4	58.298	3200.4	1675.65	33358.7	1646.37	999.389		16247.8	122486	86896.2	119468	9542	86472.9	336.133	283.684	48.958	24985.4	79.7964	127.446
120257	96014	82083.7	171990	143139	78745.3	-22.1433	4562.37	1856.76	18943.3	2203.65	537.685		156146	121868	83969.3	82886.8	6644	82249.3	46.5289	337.878	931.85	128.897	2159.72	1622.46
162323	124645	85346.4	219528	169141	85059	74.9818	8375.24	643.771	23599.6	671.296	1664.22		171754	12314	9152.19	1366.12	97482	87441.9	15.4674	2452.35	42.2724	15697.4	763.256	446.125
166194	116779	93267.7	131574	104038	82881.4	159.024	14941.3	2026.83	17535.1	2230.64	1731.07		155358	122694	82983.8	88233.6	69138	83636.7	336.834	2464.36	446.751	1356.49	968.473	1346.47
105715	87887	78829.8	141848	116930	79502.1	101.442	12558.8	518.8	25345.3	640.606	832.338		13765.3	112243	8344.41	7875.22	659	77338.6	52.7348	324.759	2161.27	14627.8	7278.28	2383.79
153514	120925	83197.8	170955	145712	76889.5	23.0613	2909.27	1326.59	14097.1	1714.01	771.638		12685.7	1157	81847.9	56978.8	5218	74359.9	21.825	1798.2	132.565	16583.8	4457.45	1299.86
89517.7	74507	78739.3	181363	149483	79512.7	25.1749	4824.28	814.725	17722.5	691.092	1019.26		118828	11158	76983.9	8146.52	771	75449.8	329.752	1134	182.388	2228.33	628.823	1987.83
77264	66010	76709.2	181698	151475	78611.9	88.9538	7301.39	640.231	19450.5	936.013	1444.29		149935	116746	84166.9	8654.73	73175	77473.6	25.6952	981.733	936.891	994.898	97.645	282.315
130014	107350	79371.9	129603	107242	79200.8	16.4459	2271.61	1531.72	22536	2330.87	941.339		13532.5	11252	84488	169719	143396	77566.4	242.391	1196.11	537.839	25287.7	989.589	539.267
115148	89576	84245.3	188893	163656	75642	73.7689	19416	1398.87	14655.6	1860.16	1709.09		152257	118587	84143.6	9179.49	7326	82173.3	1197.9	1277.2	155.753	21633.2	5417.99	1215.82
153376	109369	91905.7	174553	140740	81281.3	162.706	34529.5	1318.85	33358.8	1675.38	833.618		148878	118343	82445.5	11833.7	99499	77921.9	1248.26	1283.26	966.915	1421.4	11.865	47.1578
143171	116406	80604.6	151923	126350	78800.3	76.7823	1883.77	1303.49	16392.8	1474.89	1754.68		14559.4	119217	79989.4	9974.35	76341	85592.6	23.3992	2189.88	175.425	29144.2	5888.45	29.3113
131665	110274	78248.6	114124	98650	75815.7	39.0555	10333.6	1014.86	25956.4	1927.45	850.653		172298	128314	88.7812	1976.97	85655	83979.9	117.582	1417.51	1373.56	1113.14	445.765	1188.99
166194	121385	89728.6	121423	90985	87460.2	69.3326	2432.79	685.758	22128.8	1673.73	1355.74		14147.3	112138	82641.6	8815.47	75443	76457.1	55.24	991.76	1278.94	11618.3	5942.95	151.291
157473	125479	82245.9	179446	149303	78767.3	176.87	16601.4	1556.91	29829.3	2239.14	864.535		138486	113347	871.391	73813.1	6479	79985.5	258.956	6278.15	84.9562	18945.9	186.431	111.961
141600	114549	81012.7	150681	125089	78944.2	129	40707.7	1203.05	24728.4	1262.76	1361.29		147468	115951	83349.5	8412.15	7731	77925.7	239.648	4715.37	615.45	15427.5	869.61	484.947
148073	105943	91597.5	197252	149723	86340.2	13.5133	6807.78	835.955	11939.9	866.774	1848.87		13314.5	15142	82965.3	13557.9	87322	77721.2	125.4	13126.3	445.44	16187.7	824.618	688.284
147242	117291	82271.2	152039	120998	82348.7	71.1107	22187.2	1133.12	41713.8	1018.36	1884.26		14827.8	112694	86188.7	11745.9	873	83394.7	13.9465	568.964	163.775	28784.8	4832.85	1661.47
176480	133637	86546.5	202081	151349	87503.5	130.395	3195.36	1572.63	42584.3	2646.36	1215.53		133345	17862	8119.22	8169.47	61262	85762.6	12.1328	1124.99	2353.37	15792.4	1183.4	2519.9
131681	107999	79906.9	156116	129963	78724.3	62.5832	8169.74	680.359	18815.3	773.762	1152.81		135234	17246	82638.7	91123.2	7198	83994.5	17.9915	1442.56	84.5591	3766.53	246.391	424.166
165036	124034	87200.1	150197	117210	83980	145.922	3960.96	2034.79	19669.9	2883.49	1429.47		15119.5	118299	83163.9	777.194	56342	82245.2	122.752	795.468	1297.89	26757	4132.71	2237.83
138114	111147	81436.5	192065	167142	75308.1	256.5	3650.68	1939.87	23765.3	2870.98	1643.75		146591	11264	85316.8	143840	18684	86734.9	19.945	773.368	2121.73	2721.21	6637.68	2187.97
188271	135116	91318.1	197625	158408	81760.6	41.7507	4579.49	2047.72	30319.6	3529.15	1113.44		126335	13115	8293.67	97273.7	7623	83627.6	41.5512	362.442	2648.93	23252.6	713.576	2311.46
152396	123318	80989	192406	155106	81296.4	331.153	23203.7	2040.91	34732.4	2847.2	1502.44		13648.8	112242	79688.2	86954	71362	79855.7	68.289	7156.72	443.116	8126.59	984.794	421.452
137381	111818	80518.3	200091	165863	79060.2	171.363	1551.33	1304.35	25743.5	3189.53	1768.64		171534	132495	84845.7	25766.9	15669	8662.55	63.7779	1939.41	643.472	37447.8	772.679	566.285
155133	122742	82830.7	163181	125010	85546.8	44.5633	2419.69	3082.23	19463.7	4548.32	1612.28		135316	1272	86347.5	15862.9	8187	84742.4	384.536	156.655	1319.67	12363.5	13.6112	173.3
133738	98486	88994.2	131406	99746	86337.7	54.6591	9833.91	695.994	19024.4	455.923	1780.89		141922	11389	81724.1	6726.95	55745	7974.62	58.6312	3884.94	849.388	16247.5	21.351	111.718
148405	116346	83594.3	129944	107127	79494.3	202.254	11102.2	2013.88	23731.7	3561.63	1450.06		148148	11748	82694.9	1354.48	7548	89954.2	14.8172	1194.12	2452.79	12912	341.671	26.5476
150444	115728	85195.2	132259	111008	78082.2	409.674	19755.4	824.029	29879.7	851.77	947.644		17296.9	128531	8819.16	11273.6	75179	88283.5	178.738	88.4266	1631.65	24495.7	5647.59	2514.19
146458	117698	81550	174433	139390	82012.1	29.4732	7064.66	557.888	18468.4	725.464	1151.83		117118	98223	78142.8	76868.7	7116	7847.26	47.296	763.354	677.397	1478.86	198.189	51.4733
144313	113127	83602.6	128402	102315	82245.4	67.9517	11188.8	638.444	28621.7	550.765	1374.23		16666.5	121345	86772.6	13274.5	111889	77359.1	272.629	2424.29	312.515	33158.9	434.464	1442.57
155002	123333	82364.2	174911	147829	77542.1	354.476	22590.2	972.545	16895.1	2421.39	1474.11		6678.95	59438	73552.9	79457.5	69827	74574.7	67.6663	124.137	354.932	7795.82	911.317	912.662
150471	119546	82489.5	164850	140410	76943.5	199.507	13677	1879.95	34698.2	2716.12	1267.86		164947	126894	85189	14828.8	11387	8151.73	223.856	223.584	721.675	3639.39	54.9592	339.311
129659	105059	80881.6	158595	125823	82605.4	129.081	11283.5	1115.17	14300.6	1366.34	1130.88		13720	96219	93387.4	86351.8	6583	85966.1	162.824	787.391	158.528	21929.5	1558.9	439.495
151545	117972	84186.7	155411	124676	81691.8	14.1286	5416.61	2474.94	31395	3754.29	1204.92		81124.8	71178	74694.3	111842	96355	7669.18	92.9817	324.372	1674.35	16533.7	6123.64	1819.67
120881	85726	92411.3	143572	104819	89765.3	66.4919	9759.36	462.221	17929.6	943.434	1593.58		13959.5	112954	899.547	97859.1	84526	75873.6	123.572	2816	1797.65	25864.9	4466.61	1575.78
142540	111905	83477.3	148117	120001	80890.9	290.841	24221.1	797.659	30644.4	588.914	572.07		124785	11186	882.75	19611.6	945	79419.7	8.555	1169.73	1337.21	22185.5	4268.31	964.596
149071	116307	83997.5	205463	166891	80682.6	147.799	15217.3	4449.25	29517.4	3605.81	1911.04		118317	9199	85116.2	12927.9	14763	8866.77	24.4757	453.396	466.424	21113.2	863.378	459.595
161798	126591	83762.8	160134	124738	84132.5	218.779	5069.06	770.741	30032.2	773.447	636.793		176319	129823	897.695	85944.4	65314	86236.6	125.4	885.567	1912.59	1658.13	2324.27	12.5177
167996	120334	91493.5	153104	126103	79568.5	9.6618	8934.33	778.013	37339.3	1105.48	883.302		147730	116378	83191.2	76655.7	58663	85636.3	49.366	1287.26	168.167	7694.69	424.275	857.443
149784	120728	81308.7	150922	119852	82525.4	-8.9258	11822.5	2233.26	50638.9	3617.21	1006.45		176380	13128	8898.42	11285.6	8298	89169.9	48.8751	326.769	438.228	29383.5	789.225	238.448
156993	121911	84395.4	162092	132583	80122.2	-35.155	1767.93	2299.9	15058.9	4592.65	1398.06		141979	113129	82248.7	9888.59	857	8945.35	93.7442	883.565	79.9543	2381.6	152.431	524.182
138315	107074	84657.2	194488	150318	84793.5	-33.4105	1654.1	1589.05	24758.3	1232.5	1905.39		12218.4	88884	986.116	87636.3	67232	85425.6	37.456	4861.64	813.331	1554.76	1573.94	739.955
157656	125337	82435	170370	141773	78755.1	87.1528	14758.9	1276.38	27943.3	1397.08	1552.09		13536.3	1938	81155.6	115373	91868	8233.59	9.145	96.664	1738.88	363.744	683.625	2144.31
140818	110586	83452.3	128208	113207	74219.9	189.843	15686.7	855.403	17194.7	636.007	1457.89		172175	128126	8866.84	93547.7	77751	7885.97	213.512	1116.83	142.77	2733.27	2427.99	1282.28
135011	108090	81858.7	126927	109354	76067.7	140.546	13360.7	813.668	15663.5	1150.23	1101.65		126391	15328	78641.8	69718.3	53376	8561.31	16.639	14.489	282.834	1447.14	7553.79	1922.69
125434	107306	76607.7	155107	133978	75871.2	137.884	6841.02	1575.76	29381.7	2629.9	1879.72		14619.6	113623	8432.52	88346.3	66543	879.367	96.474	2286.59	2446.27	27715.3	89.14	1916.18
177930	137278	84943.3	136498	112899	79235.1	96.5923	20076.8	1588.85	24008.8	2052.84	1578.71		15661.5	11973	85893.9	61542.4	48789	82667.5	65.1218	3436.15	392.549	875.492	948.754	638.482
155790	108851	93796.4	184214	137375	87880.8	39.8867	7339.67	946.33	28107.8	1157.32	617.129		145.969	111771	82381.6	95192.2	7935	78933.6	1188.56	128.759	1199.59	21169.2	2561.62	71.9393
162705	124945	85342	141613	105077	88323.1	25.1226	41452.1	2439.13	38336.4	3684.37	1664.63		156312	115531	88669.5	7245.97	55835	84986.8	25.1836	2231.96	16.82	2158.35	318.216	1396.83
140256	113143	81240.9	193076	161195	78497.8	179.36	18604	1592.85	23790.7	1872.53	1764.99		129988	96817	87989.6	81595.4	62273	8587.86	36.3134	777.38	785.3	11461.3	1868.91	912.863
164762	125902	85763.7	160717	128195	82162.1	-12.5198	3429.08	2096.19	16911	3428.55	1639.4		132444	17823	85.7891	1755.45	83954	78651.5	41.4777	1428.54	1721.64	12511.6	697.465	2316.48
162719	125026	85293.8	174803	134162	85388.5	102.318	27948.4	1009.66	31072.1	1403.17	746.894		139796	13295	88694.3	87387.1	68962	8345.77	1169.38	321.638	1632.5	1338.68	711.836	1443.48
148285	115657	84024.5	161636	125373	84491.6	133.251	24108.3	1154.41	34556.6	1637.13	1140.52		115772	98688	76881.3	115383	11696	74356.6	124.222	778.376	797.992	761.327	1837.86	1858.74
160864	122907	85775.1	174976	134079	85526.1	112.041	15400.6	634.58	41534.4	613.215	1182.89		151881	12147	81943.6	9857.79	7546	85614	85.7238	152.867	1135.47	2575.57	4364.98	1747.33
138300	114655	79051.4	138790	119666	76009.7	44.496	10047.5	1312.53	20195.2	1989.62	1308.38		136132	1377	8888.22	151138	115981	8541.54	715.825	2116.72	1122.39	2175.57	395.126	1788.93
137260	112472	79979.8	155017	126376	80388.4	63.3492	3658.75	878.863	22602.5	1061.09	1651.23		118353	95251	8143.76	8692.38	74283	76685.3	55.5335	213.737	2.5665	987.231	6319.26	2478.71
143515	115391	81509.2	170390	149682	74602.5	72.1703	2861.92	1213.8	26191.2	2423.43	497.37		167311	128346	85432.5	9729.45	71895	8274.58	193.259	99.7499	947.461	5525.88	579.253	313.524
194843	144431	88410.5	162256	120722	88083.5	156.095	18561.7	816.388	15237.2	2230.61	1397.19		149611	115336	8511.92	88820	69669	8355.87	16.514	164.892	13.9159	16727.9	2578.79	736.789
168683	124303	88934.5	145179	113122	84107.8	186.289	17166.5	1162.66	24076	1969.81	1814.83		149925	11693	84634.6	79141.5	64397	854.836	177.336	413.124	2784.53	2736.39	8938.95	2164.69
143033	118291	79243.7	124504	100335	81322.2	103.197	18560.7	516.976	15339.8	720.231	798.907		12164.4	9412	87754.7	9285.45	72396	8173.31	362.238	622.49	234.424	1596.83	6238.42	1773.53
82423.6	71767	75267.3	153826	128255	78602.1	-49.7398	6748.35	2101.27	30209.6	3921.44	1075.29		127942	14759	839.156	9713.63	73579	8797.62	214.763	3357.96	533.625	1455.89	66.6188	668.638
138548	116535	77915.3	144625	120399	78722.8	133.075	4718.5	1677.81	21225.9	3305.02	1913.4		124324	142	78341.7	81697.2	6736	79548.8	271.138	1.7629	1399.48	2141.84	3833.82	837.915
137476	114040	79003.9	133804	108472	80841.1	20.5752	3546.94	959.254	27108.4	1160.93	1248.81		16433.4	124339	86457.9	116988	91599	837.625	15.6732	139.471	1543.12	21689.7	5941.12	1728.52
180169	130395	90552.2	196075	145915	88064.7	14.8967	6019.02	2252.57	41149.9	1994.4	1787.41		142711	114442	81724.7	112798	9951	81278	14.77	927.589	686.145	31457.5	2679.69	856.212
143724	116277	81005.4	150389	123841	79585.1	190.245	28728.1	840.368	20042.5	990.226	1099.66		136817	17539	83378.6	79449.6	62147	83782.1	154.876	1334.36	242.625	13384.8	8226.44	2446.51
139459	108573	84179	158942	133305	78139.6	69.2115	9216.39	1069.92	25914.5	1676.47	1080.45		142843	113735	8238.41	93463.6	7467	82698.5	284.735	1961.83	9.2878	29977.4	2711.22	259.329
151736	119207	83419.4	170238	142423	78335	383.135	10890.6	1739.66	30187.6	2987.53	1446.32		136358	14732	85325.8	762.375	59848	76721.2	127.624	111.951	1227.45	1849.35	1354.46	1359.58
137465	108962	82679.6	149383	122126	80163	114.74	12489.3	1189.17	24488.4	1438.99	1797.43		127776	1551	79712.7	6984.28	58342	78411.7	351.536	6888.23	778.665	11495.4	1462.56	76.7418
148542	113583	85706.9	178519	128635	90950.5	120.425	20591.6	3019.48	31400	3642.23	1850.51		7941.77	65518	79432.6	6174.67	55923	71573.2	248.411	949.673	1147.31	233.746	375.867	153.697
118600	97417	79786.6	127609	109341	76485.4	27.4074	10177.4	2086.14	22615.2	3061.61	1736.84		15159.1	119826	82126	114357	93674	86.323	532.147	345.217	451.558	19888.2	141.761	49.235
144919	116051	81838.4	156765	125927	81584.7	62.981	4812.19	564.272	27287.2	887.218	1512.48		164852	118762	9969.88	1992.78	75299	87898.4	236.326	316.59	757.298	17948.2	1292.62	138.613
159428	123800	84396.3	190426	156828	79576	186.654	13311.3	1322.47	22055.5	1638.7	1710.94		12628.6	1394	8115.36	8733.12	6776	78145.6	-0.4826	28.5712	2688.83	15114.7	188.648	2457.85
167366	130758	83884	176459	136626	84642.8	121.797	15293.8	915.163	20919.2	1449.81	1474.34		14558.2	113987	837.312	98344.6	83115	77544.5	142.167	3727.62	797.239	8854.52	1552.73	39.4738
184062	140951	85580.7	173029	126635	89545.9	189.897	20000.2	537.992	27193.9	808.676	1813.62		136185	9682	92198.8	9165.66	64998	91819.4	153.2	93.6454	1483	37816.8	242.528	431.941
80670.4	66267	79780.5	184546	138614	87252.2	42.4721	1533.21	650.048	18498	865.099	815.833		83776.9	71926	76334.8	1499.58	124266	7955.29	42.5622	1426.53	536.456	728.844	1651.43	463.396
134220	107314	81967.2	204364	167486	79966	92.3581	2810.55	626.605	22095.1	649.695	133.03		13252.3	183	8129.55	73347.4	61355	78345.6	19.382	1596.84	181.62	1757.29	2617.86	1219.23
168854	127383	86872.2	181766	140607	84720	112.809	12476.2	1335.83	35016.2	1851.29	1317.54		125882	1726	8193.22	49542.6	413	79133	155.735	3761.68	48.9253	14333	112.697	59.77
74076.2	64194	75624.8	154164	124082	81424.5	68.3702	2423.72	1752.29	17899	1536.26	1771		124489	15366	7743.41	83666.5	73278	74826.5	122.452	4869.65	296.891	17858.2	1222.38	2467.19
153054	123247	81385.9	151331	125026	79324.7	78.5111	1505	1484.3	21872.2	2456.99	1484.15		158331	114688	9475.94	8955.25	724	81465.1	135.362	1311.32	1424.18	2266.68	4855.19	1576.8
151782	121634	81779.9	162602	130414	81711.2	34.9922	8104.26	1364.03	29707.7	1607.06	1350.9		145697	11699	86255.8	96481.6	75126	84165.5	535.584	2719.84	1471.32	19988.6	1163.79	1912.42
153728	122753	82073.3	172949	139409	81303.1	339.197	27482	477.116	44138.6	1216.3	1418.53		144970	113744	83527.4	72385.2	62976	75327.7	179.96	91.5921	111.412	1691.33	377.256	773.559
146993	120120	80197.5	148110	129832	74762.3	64.1378	7860.48	477.197	8992.11	1079.12	1487.29		14915.4	1583	92934.9	99546.9	7932	82265.9	29.4922	297.717	1841.19	19192.8	5923.95	1512.44
162701	125746	84796.3	160345	120910	86910.5	55.7391	15735.1	538.392	30044.3	550.714	1239.74		12873.3	92214	8594.16	57912.3	4738	8686.72	72.7551	1152.44	111.646	1462.74	4133.48	953.278
108776	90772	78534.4	138207	115920	78136	41.6277	4619.78	898.242	14673.9	977.759	776.744		148486	16975	9966.99	13215.6	95195	9977.72	28.854	139.46	933.846	1483.97	277.724	1346.98
154536	122662	82565.9	155640	122234	83446.6	70.5491	6702.01	1115.54	39448	1734.52	1901.56		7399.16	6294	8334.87	9335.9	74834	79111.8	51.711	12.8119	75.8598	5836.75	2137.6	958.341
150347	114623	85961.1	147332	124651	77460.7	-68.7189	7563.31	3988.65	24646.7	5724.13	1409.3		14839.2	11832	829.616	11634.3	89299	85156.8	26.1346	1482.62	98.2266	18543.5	2155.74	646.324
142619	116195	80439.4	152212	123871	80530.4	46.763	5324.94	714.712	25125.3	1078.29	650.356		1476.48	1196	8315.94	93968.9	73584	83691.4	51.9967	4353.74	542.236	2519.83	883.317	361.395
167540	129296	84920.8	146339	113300	84646.8	76.4246	6791.66	620.218	7263.3	806.375	895.169		11921.7	96222	81193.4	119156	92199	84696.7	233.678	251.633	2556.36	33586.2	1795.88	757.376
132596	107539	80806.4	157502	129527	79690.2	124.299	11409.4	1025.48	10966.3	1107.89	1044.72		147386	111687	86483.4	89354.9	7377	79449.2	18.1444	791.45	845.66	18839	1856.25	93.6276
135672	108410	82016.4	185494	153783	79049.9	314.729	16934.8	2369.28	31903	2851.03	1775.73		138676	111159	81759.2	98264.5	7477	8621.62	142.228	1111.97	1568.42	2176.46	2418.14	1775.68
179400	137483	85517.3	174871	137407	83404.6	72.9042	3132.91	410.706	29642	811.563	611.506		164182	12259	89472.4	98257.7	7427	86776.3	136.385	11244	12.2312	32828.4	2753.29	215.329
148945	118846	82133.7	93718	78842	77901.5	17.7637	29983.3	1222.49	25646.2	1502.8	262.67		9485.95	75835	78197.2	74239.3	64779	7516.84	46.6164	434.715	591.796	15544.2	613.11	46.5453
102944	84895	79469.3	145793	124178	76943.6	139.739	8023.67	1975.25	21891.5	3639.17	1207.69		151564	116891	84975.6	94334.8	7438	87769.8	313.946	177.16	979.628	11913.9	3459.53	164.112
139897	112764	81305	162505	131132	81215.3	-22.4759	4315.56	2224.79	28511.1	2326.67	1600.32		155794	12823	8454.92	1235.69	97567	82623.2	132.283	1218.16	1568.57	2256.8	554.734	1736.49
147082	118638	81248.3	193942	146823	86568.2	110.121	2414.65	498.092	54762.7	1342.78	1676.81		12534.2	12959	79782.2	93225.3	77346	7899.73	61.1177	313.354	2416.31	16436.9	7972.97	193.723
121411	102190	77862.5	109951	87758	82109.4	341.391	15390.5	436.01	17099.5	743.445	541.82		144429	11442	8574.16	5954.44	47575	81349.3	118.638	1793.18	113.262	15468.7	3241.15	984.493
80704.4	68344	77388.6	104293	93265	73285.2	321.703	14660.2	818.672	37936.3	958.265	1912.28		14624.3	113239	81385	88672.6	72483	8173.97	61.1725	889.578	1562.48	13536.2	5286.43	1441.59
169997	126543	88040.8	149779	113743	86298.9	123.572	15011.8	610.957	23775.2	811.076	691.254		134845	1738	82561.5	12746.5	97886	85336.5	117.412	134.833	1179.8	2358.77	3544.42	1927.14
139716	113159	80916.7	140455	115119	79959.6	9.8474	29925.8	1217.91	28028.7	1496.28	1199.86		126429	1516	78899.2	9352.7	76364	77541.2	144.23	1924.41	84.1811	22995.1	1488.34	177.675
154107	116573	86636.9	158467	120093	86477	66.5789	4530.12	2358.55	36318.1	3034.02	1877.49		155963	119666	85414.2	11295.2	9138	82121.8	277.798	295.792	2738.46	13131.4	177.967	2398.33
119161	99452	78523.5	173796	152252	74809.6	53.5672	16997.3	823.334	26276.9	848.693	1031.14		195124	1386	92660	116182	85694	88851.9	48.7713	959.733	1296.27	8343.8	4723.24	1488.42
158523	127034	81781	129654	106915	79474.6	23.2229	12528.6	777.686	19640.2	1842.07	1412.41		157187	113848	9483.7	75493.2	56344	8789.18	612.448	977.713	611.85	24559.7	2343.49	185.989
140253	114531	80254.6	144389	116331	81342.8	66.962	6485.42	1179.67	27220.4	1223.97	1342.63		14956.5	117919	83121.2	13912.9	78354	86913.7	84.6747	1692.31	1922.73	21221.4	7754.32	2622.42
138715	115362	78802.4	126814	104790	79310.1	61.8463	14700.5	1363.41	22714.7	2111.02	1668.44		134417	1556	83494.1	123488	9414	8682.13	16.9513	1194.11	1253.15	39198.6	3325.36	869.539
156529	121542	84400.9	165268	137962	78506.9	-28.6334	12857	792.179	62460.9	977.578	1336.18		161476	12591	8447.93	19236.9	7969	89835	217.874	2526.48	843.298	285.488	1493.93	15.1592
166557	130770	83470.8	157545	122174	84509.7	165.131	4322.6	1344.31	42794.9	2158.67	1252.02		142566	1844	8616.38	77515.4	59768	84996.2	148.42	1672.97	977.474	31369.8	335.516	1442.11
127370	95649	87270.3	196489	154357	83424.2	173.558	6112.69	673.289	17711.2	1412.18	1247.12		167592	1211	91519.1	897.438	62294	85184.4	-2.5411	1282.28	118.634	2112.18	1754.48	997.582
161634	126753	83570.5	183636	151317	79533.5	195.61	16097.7	755.748	24554.3	717.123	685.05		12968.2	18591	77894.2	74719.9	63131	77566.4	188.216	462.226	562.842	4161.93	141.893	561.218
172675	127635	88662.5	186179	149515	81606.6	-6.0902	2675.57	3366.85	21463.5	5303.45	1820.43		147144	11663	8386.29	122726	91954	87467.2	55.635	1343.38	576.235	4649.63	1559.33	644.157
83823.2	65799	83488.2	116722	87215	87708.4	35.0789	9709	1179.42	15796.1	1057.08	1185.75		125773	93562	8898.22	85771.3	65219	86188.2	117.118	917.244	628.413	11551.8	913.485	536.925
131870	108017	80008	203318	159297	83646.7	73.8513	7969.27	1005.08	39367.5	1133.03	675.22		155957	124992	81771.5	14934.4	8392	81946.8	177.327	4286.61	55.3148	21971.3	1129.62	148.334
103156	85789	78803.4	142564	129673	72051	64.2444	1863.62	880.499	9340.62	2197.76	1388.89		136394	1162	8818.63	83197.3	6795	81264.2	65.9822	6468.5	569.698	15471.6	1524.47	775.319
162592	127536	83550	199975	172080	76159.7	33.8329	30508.1	1139.11	28438.4	1493.6	1668.77		119696	11325	77418.8	56734.6	48681	76378.2	719.159	228.884	962.376	21334.5	2288.41	87.897
164637	128434	84009.2	194212	155158	82031.7	248.346	20893.8	1127.73	47077	1092.23	1585.26		142473	11252	82995	9488.59	7459	82667.8	21.532	821.448	153.947	26112.3	2918.78	1848.76
158548	126440	82178	157282	128764	80050.5	164.896	21372.3	865.449	31250.8	1068.52	358.325		146628	1886	88273.4	137532	111368	8932.54	148.482	6853.18	95.5383	23798.9	1373.49	747.75
78586.4	64693	79610.4	154270	117509	86038.2	53.5866	5772.21	661.194	14893.6	776.952	923.126		13432.8	1719	8487.23	56573.4	48831	75927.6	175.892	269.669	195.599	74.854	6395.44	2568.62
105573	88974	77762.7	136691	116387	76968.8	28.9383	6494.49	1294.87	12769.5	1323.36	991.675		141859	113559	81868.4	16227.8	82867	8411.62	172.793	1555.76	38.1389	12848.4	935.382	385.919
155322	120594	84408.5	190638	155282	80457.7	73.4453	10237.9	763.998	12597.6	820.683	1588.67		165654	12112	89645.9	136569	98775	9611.74	198.694	858.514	1361.48	18451.9	4661.63	185.161
191800	139724	89961.7	121892	96273	82975.3	2.1342	4985.46	1236.33	5862.73	2089.69	1360.43		128365	99518	84533	14585.2	18983	8775.79	438.358	859.516	1371.94	33883.6	475.838	1823.43
159357	124976	83564.9	136642	111444	80354.1	505.981	10105.9	764.052	16387.4	945.631	1028.62		1553.94	121587	83547.4	8334.15	64911	8416.24	9.627	3327.91	146.98	21646.2	365.72	1588.95
148179	113121	85846.8	108601	85793	82959.1	54.9983	12167	639.967	29010.4	1485.34	403.886		97493	76657	83349.2	1378.62	1729	83936.9	29.562	177.938	544.973	26335	1173.3	1116.52
127019	97642	85253.1	192996	155470	81354.5	93.0578	12689.8	1536.41	16625.2	2159.08	1190.54		138376	11246	8677.26	97546.6	7712	82913.7	246.326	5162.16	439.119	16618.5	996.27	617.987
149289	120027	81513.5	167687	140758	78074.1	86.131	11018.6	637.945	13764.5	767.32	1442.76		132765	18934	79873.3	9527.73	7696	77143.9	143.943	5275.37	632.652	25511.6	1133.23	1452.2
150518	117637	83854	139660	107957	84781.8	145.571	24794.3	728.457	21842.9	779.402	1585.58		125614	92794	88714.9	13582.6	85747	79167.7	23.8946	473.396	939.739	23216.2	212.393	943.237
165653	128217	84670.9	194081	155033	82042.5	70.7557	37226.2	839.376	25328.7	1028.02	437.502		165956	124321	87483.9	114544	84929	88387.9	11.3516	143.855	2426.25	1423.94	872.372	2353.67
128476	106055	79390.8	129761	103799	81927.9	374.169	11476.9	997.045	18674.8	1836.52	1146.98		143714	116647	8743.22	85273.9	7891	78832.5	85.814	2171.86	825.734	11547.8	218.537	1474.76
139236	111022	82190.7	193469	151475	83704.7	24.6582	2514.39	2311.61	30165.8	2317.89	885.772		11873.8	1184	76959.8	65169.5	534	7998.34	31.1491	8688.43	389.692	18675.8	15.68	76.9613
156957	124190	82827.6	150750	122807	80447.6	47.0429	1535.22	1150.18	18092.6	1640.15	1415.18		1588.75	11814	87746.4	75757.2	54359	91334	19.939	216.833	2644.99	25745.9	9475.69	2419.96
170958	129123	86769.2	196874	151755	85020.6	79.122	17625.9	656.183	19680.1	1102.86	1407.8		145646	19145	87453	9665.31	79833	78861.3	32.6497	5757.22	61.624	2462.98	117.94	539.243
166332	129887	83924.9	181287	154722	76788	189.807	5510.28	779.183	23801.3	1359.93	1792.88		13615.2	17659	82879.7	96223.5	78319	8518.22	218.113	664.794	895.611	16550	1484.18	2121.74
161503	128039	82664.2	180929	135359	87599.3	52.4358	6113.71	575.061	24180.5	852.839	605.967		137497	17576	83764.3	79181.6	6538	79458.5	41.6217	7424.2	994.295	22794.9	223.443	847.934
153891	121419	83062.9	169493	135631	81897.8	-16.0315	9385.64	2171.92	40097.2	3374.52	1473.17		133511	98648	88697.2	7514.56	62	81663.7	11.628	1412.55	1677.88	9267.55	7329.9	1568.15
146144	113623	84293.4	191339	153763	81551.5	59.0886	11244.2	2157.04	27840	2014.99	627.359		14545.9	115655	8219.4	89574.5	74331	78975.8	44.5984	842.471	937.293	24692.2	2453.47	98.9218
148713	118576	82192.5	152435	121396	82292.6	164.693	10330.5	941.227	31337.8	1156.51	1503.93		76443.1	69218	72376.8	8943.4	73886	79299.8	94.1436	147.883	1642.13	13487.7	4833.58	1818.82
144525	114837	82478.8	165488	129637	83659.7	237.829	10158.3	569.46	27225.7	940.517	1178.12		151570	115927	85685.7	78694.9	6515	85223.4	137.873	192.935	1942.41	21637.6	6872.14	1471.61
150261	122803	80189.5	174086	149883	76118.5	88.2398	5877.98	555.321	18651.5	894.866	981.679		137323	11878	81166.6	97535.7	872	7926.24	15.7446	6858.18	46.832	2327.94	943.787	683.279
151049	120863	81903.6	146381	123554	77643.9	415.762	8706.65	715.617	14959.7	1061.56	1113.51		14494.8	1181	843.859	11382.4	83748	79335.6	237.417	3365.97	673.627	23515.6	124.916	934.544
142828	112593	83134.6	175135	137893	83235.9	88.6746	3800.79	2164.97	42010.7	3980.8	677.866		1258.52	11395	8131.35	1584.15	85587	8144.32	118.792	1566.78	65.8577	28429	748.181	47.9318
151246	118883	83376.8	160133	125323	83739.2	108.316	13194.5	697.473	36644.1	974.132	1490.46		163260	126942	84285.7	123278	91587	88212.5	136.639	759.342	1522.52	28952.8	6415.79	216.344
123456	98712	81963.5	162896	134652	79282.7	-10.3276	3727.26	3039.27	35274	6414.64	1876.26		122112	9775	82438.3	98393.8	73647	87556.7	153.263	642.735	536.43	32979	1422.75	931.997
128521	109250	77096.3	129127	105682	80074.9	245.767	8782.21	1804.49	23713.9	2486.55	1090.23		1411.4	113575	81361.8	117363	88867	8655.96	248.112	919.621	1496.42	18265.4	525.479	188.838
139712	110279	83027.4	172352	145979	77376.2	476.501	6005.89	719.587	10347.7	1273.73	805.995		14289.9	114413	8181.81	79141.5	65789	78836.7	369.774	341.48	2945.37	2391.15	3334.38	1482.14
148924	119521	81658.5	202651	171489	77445	91.4277	13356.7	962.708	40020.8	1157.51	1764.33		13396.9	11463	77362.4	66255.3	54818	7929.5	178.966	3846.83	1463.87	16398.7	3846.94	1673.15
162786	122041	87416	131693	97533	88489.1	171.153	12152.9	1815.5	35843.4	3209.08	1754.54		14.5469	11647	9264.12	19752.6	82619	8758.85	58.4656	3997.13	2624.83	14864.5	6646.92	2659.66
180133	135316	87241.7	130810	106184	80734.8	-5.9891	2790.41	1212.86	32362.6	1421.06	684.713		143119	1169	84736.3	135767	17	88913.9	1351.11	2143.73	16.4666	54347.2	354.142	784.621
143205	111195	84402.1	165095	139414	77608.2	276.988	5891.06	718.55	39615.5	1069.82	450.162		136995	112139	862.219	76562.1	62454	834.336	115.249	4752.44	426.745	16899.3	12.9917	544.455
129484	14143	81483.2	6254.23	49794	81671.9	127.475	743.429	3482.91	21431.6	7313.6	2481.12		129478	17687	78797.7	7882.87	67183	76871	124.984	2822.98	21.1578	14376.6	645.585	252.223
127395	1239	8154.57	9329.28	761	8365.27	37.6443	1474.77	1118.39	2329.35	83.885	1937.64		15618.3	121614	8475.99	9627.78	7773	81195.7	83.872	16273.9	2382.68	22566.8	5684.8	2172.67
153269	11148	912.828	113473	9166	81131.4	235.442	8482.72	3213.42	21414.9	3987.15	2349.98		156138	12426	8253.96	18927.4	85699	83299.3	71.1347	317.633	317.392	1369.43	11342.9	2682.16
12782.4	13818	8676.34	6392.94	55367	75639.7	-37.8599	16312.3	137.913	1542.72	254.966	758.763		153926	11822	9126.23	1177.73	79694	83638.9	43.26	894.588	1658.44	4717.14	6162.83	1856.62
12236.2	1437	7984.97	76785.9	62965	79921.3	23.2615	2863.24	1659.99	13932.7	2515	1368.14		123194	15843	76279.1	59369.9	5547	7682.59	115.575	166.89	1244.39	9796.4	4283.54	1168.7
149660	115143	85182.5	15827.9	8591	8157.26	49.7441	18861.4	85.1984	4126.89	1168.14	2511.27		166644	1287	85317.3	12314.9	76975	8711.22	183.979	1549.75	474.945	27768.4	82.6116	966.755
15649.9	114774	8621.15	119691	9441	8385.33	168.515	277.174	171.218	41379.4	1532.61	141.385		125975	99317	83126.9	79187.5	68625	75623.9	128.22	1345.38	1388.89	18312.3	5618.92	24.8231
14346.4	113346	82916.8	96772.4	8538	78746.5	3.337	43443.4	13.354	4150	965.419	2598.33		123698	14428	77628.7	72637.4	64428	73886.5	14.7711	2918.18	625.116	495.68	1685.59	487.745
12628.8	99651	79332.1	69715.9	55255	82686.6	59.8736	4334.36	2385.44	32252.1	331.265	188.717		132979	1793	8746.55	7671.65	64631	77136.9	-29.714	2145.82	2239.99	2439.87	7589.26	1784.22
12744.5	13992	863.766	85254.9	7272	77522.6	194.963	3393.48	2359.34	29947.9	41.2271	2122.19		153580	187	93134.2	125587	92698	88787.7	236.755	2367.19	419.981	1465.32	1189.28	2149.64
137325	1766	83594.3	8963.29	71656	81975.1	359.169	24777.2	73.7383	17195.7	887.612	938.378		147427	117263	82394	9263.31	7962	85547.2	124.376	928.644	153.274	1877.62	518.938	231.747
138844	19159	83358.1	83361.7	65931	82862.2	322	7443.61	1131.26	26788.7	136.395	2228.93		154341	121656	83143.6	13191.7	15816	8632.84	233.387	982.733	1482.76	34188.8	5436.73	2138.18
14763.3	16542	86586.2	9148.42	68391	87247.6	18.5537	28733.7	231.652	321.764	325.881	2485.43		16462.1	124118	86921.7	12612.5	867	83362.2	249.887	5478.73	743.764	24253.3	116.639	62.1787
13158.5	99363	86441.1	8475.84	63563	82973.8	8.3521	1136.78	684.939	1846.45	965.99	2582.61		136665	111114	866.227	81466.8	6843	7852.3	172.186	2193.89	1433.93	25673.8	5333.3	2241.67
145268	1115	86465.6	11497	9465	7938.73	184.236	2947.49	464.153	23539.8	598.986	1199.83		135578	113474	7831.92	828.312	65258	8549.72	257.652	1266.24	548.418	239.727	1211.87	424.443
15662.4	11574	88395.5	12147	9858	853.875	229.726	1268.58	1343.85	1232.77	1752.31	1822.35		1784.65	76651	92172.1	85314.5	64822	86254.2	133.454	814.44	1488.55	5282.3	4923.32	1298.64
117934	9689	8435.23	82832.8	67129	8867.12	116.757	8723.57	746.687	27384.3	945.535	1188.41		147729	118919	81413.9	15361.5	83635	8256.82	134.15	392.963	988.476	15300	397.842	2474.43
119916	98319	79931.9	83381.4	66786	8182.81	271.887	497.147	288.9	26275.4	5776.54	1923.62		112597	92346	7997.9	53415	4327	8119.4	54.7628	2555.55	437.158	15883.8	1662.85	115.92
126433	9994	83616.4	94666.3	76986	8586.58	14.3828	5667.42	2952.87	3675.23	594.339	1825.5		156816	122628	8386.93	62845.7	53872	76452.6	185.53	2632.67	2333.2	29335.9	9322.17	2296.96
144114	112886	83665.4	9399.36	78746	77481.5	137.948	1189.38	783.333	47662	654.485	279.226		126528	11681	8155.55	8779.48	6315	9188.33	85.9454	1367.43	1981.44	254.275	8463.68	2162.78
118634	9778	79571.5	97483.5	8312	79548.2	64.3686	487.29	1638.53	2746.35	3259.99	1188.45		7454.47	6987	7579.65	132782	121366	717.227	66.9	1335.37	1478.23	8653.19	894.258	825.443
13796.7	1678	852.156	67861.2	5643	78811.9	65.7878	1225.97	583.185	27475.5	793.428	42.524		15348.3	11772	8544.62	84998.5	69768	79842.2	81.3765	3733.63	3251.45	17543.2	4295.45	2129.16
134639	1535	83756.2	91619.8	74382	8723.8	338.352	7918.78	947.183	16276.3	196.134	262.743		148390	117638	82667.7	11766.6	81	83356.3	196.653	11667.7	1137.42	17127.6	2337.42	1318.35
66242.5	58162	7464.87	77684.1	6225	81784.9	-21.8427	145.956	1753.15	4911.15	289.27	828.224		9838.46	789	76234.9	4447.88	3715	78736.7	85.2228	1216.16	747.947	1118.67	283.458	854.568
1135.56	93753	7925.54	71445.2	62189	7529.33	169.856	1554.99	741.816	2224.88	138.581	1589.39		14831.8	14651	88193.7	8936.49	6719	8733.31	125.275	1841.27	532.789	19252.6	941.259	137.262
16343.1	88614	78647.9	75914.5	6339	78484.5	111.194	1131.34	874.688	17192.8	176.246	1175.49		142413	113659	82115.8	8941.42	7295	8315.45	21.8329	141.851	143.873	1879.79	5331.45	1755.85
12181.7	95776	8335.55	1787.49	86996	81213.8	16.3767	31837.7	133.662	4735.44	1789.85	1542.58		131369	9877	87166.9	11255.8	8366	82571	97.2484	133.832	1431.73	1319.46	5682.98	2643.37
114558	9589	7836.83	77399.9	65333	7764.42	59.7945	381.815	791.9	9884.63	931.562	12.18		12949.4	12646	77222.7	68284.4	59386	75355.9	3.533	1214.16	59.473	897.326	1139.67	895.247
128612	1119	83295.6	95656.3	78874	7948.36	169.923	3211.12	2381.36	21242	479.356	2219.48		122916	9983	8713.31	18265.8	85515	82971.6	96.664	1131.49	2215.3	21779.1	7877.94	2692.75
121487	9699	8288.72	11178.5	96622	75341.4	137.221	2784.95	2512.24	2597.93	4694.87	1671.55		139438	11478	815.172	76459.3	6647	75456.4	52.6545	4592.16	674.297	8969.45	1365.44	154.798
99482.7	8123	8467.27	81939.5	7943	75694.4	-5.7282	8928.72	876.176	11346.7	75.4983	-7.6488		153352	11815	8594.29	886.146	63241	91199.9	278.54	2254	718.745	25194.9	278.436	2544.28
124452	1319	8131.34	86858.5	74114	7685.36	241.989	14261.8	775.411	34618.6	832.864	1516.25		15473.8	122663	82669.8	9275.57	72491	81614.3	67.5535	1816.22	2286.42	9277.65	8368.26	2173.17
9587.79	81811	76171.6	8468.73	74587	7444.84	83.686	9274.68	74.441	11381.7	623.326	118.723		143315	114342	82142.4	8495.22	66566	82794	178.168	1796.13	1473.42	15691.8	4627.85	1421.87
63231.7	55361	74853.2	86495	8537	7384.22	149.148	1234.89	951.697	13566.1	1898.12	179.827		118352	9569	81585.9	119297	95641	81746.1	14.8585	2441.33	1567.17	2541.45	327.618	1598.75
133798	17242	81764.6	79479.6	66279	78588.6	77.845	646.639	936.522	2615.22	1489.9	935.292		126982	15515	78869.4	7453.33	6527	8668.97	119.773	985.745	1183.58	1587.44	424.666	1175.17
11924.8	98376	79291.8	77737.6	6578	77534.1	23.4349	3343.93	3457.93	1628.88	5838.43	292.392		1532.96	118442	84669.1	94899.5	7167	88636.1	152.529	1834.25	253.689	9334.57	9133.69	2248.81
11241.9	92539	7872.62	7795.97	64342	79351.7	41.1375	1946.35	1476.17	13155.6	224.797	93.267		13835.6	16123	8797.22	68999.4	59334	76211.7	-1.447	257.458	1757.98	13897.7	4791.62	1333.15
138795	15469	86244	88567.7	7581	7738.13	75.575	13767.2	1184.89	1854.37	177.479	1188.32		1647.3	12243	88442.6	139629	17126	8542.42	544.269	2678.73	491.525	44113.6	852.238	184.724
128517	13198	81614.9	14113.6	8531	8243.57	132.455	966.621	751.525	18169.8	64.7369	1218.28		148567	117918	8257.23	19787.7	87591	82143.6	276.224	829.458	121.831	25171.3	197.415	1487.51
141475	1595	88222.1	78818.5	61719	83692.5	54.2538	1285.44	865.738	19958.9	142.784	1931.8		15298.9	12239	8192.73	119967	93858	83766.5	748.351	8429.94	746.222	1515.13	168.161	779.79
117282	97372	78936.5	114997	96696	77939.7	81.288	791.87	1497.49	23633.8	2412.78	2687.2		175493	132551	86767.4	125393	12323	8311.78	216.398	798.464	1229.19	1838.23	3457.99	957.969
116513	95235	8178.55	63751.4	52271	79929.9	12.8852	5651.19	887.766	1563.29	1921.55	1447.32		18941.1	8914	8126.23	93696.2	74132	82831.5	143.183	148.496	1462.79	13135.6	1918.28	135.187
139740	16999	85589.3	89834.3	73179	8451.78	11.6546	1274.54	177.246	3813.39	4758.22	162.361		17851.9	126498	92482.8	72614.7	59242	8329.34	-1.6942	1769.15	219.874	14732.1	586.538	1462.37
12829	1177	82561.7	7616.47	62947	79292.5	97.35	736.337	85.3533	28597.5	974.188	255.199		111385	92278	7915.62	8942.47	75726	776.547	123.772	2478.4	1942.88	1556.44	6446.96	232.569
124447	1143	8715.47	82264.3	63895	84377.1	36.9583	5187.36	2872.85	1426.95	614.362	2168.47		11453.3	86917	85997	98916.2	79637	8141.5	213.436	7295.96	568.955	925.528	824.985	457.63
125638	11721	8944.9	1145.43	96877	77153.6	94.2741	1337.35	877.334	1675.53	665.415	159.784		11977.2	87587	89569.4	18915.5	83867	8519.58	118.354	4184.43	556.579	1294.33	1174.97	75.2828
676.938	6911	72734	943.25	8725	7628.84	135.575	12563.4	97.1875	194.267	1759.79	1231.89		128789	11532	83129.4	73212.9	6252	79633.5	94.3917	5356.52	521.161	22232.2	1546.65	737.135
12312.4	1138	8565.23	62576.9	4911	83675.9	19.2296	1349.94	1368.56	24822.4	282.254	212.292		136733	16244	84342.9	76831.9	5678	88791.8	84.4783	784.389	113.467	13866.7	4124.39	1212.38
135856	15961	8425.85	823.896	6695	8325.94	15.469	35237.2	79.8312	25161.3	974.763	772.111		137568	16549	84615.3	93731.6	76545	825.766	311.533	874.536	1327.99	18566.8	4846.59	986.233
132544	17375	8898.55	11995.3	84834	78793.5	-73.5365	5211.15	3413.79	2368.97	7243.48	289.453		17459.8	12833	8769.33	11278.8	88559	82941.3	83.8749	967.716	1633.83	1658.57	2751.13	21.8564
135498	1238	8726.12	14499.7	111338	8271.23	149.464	15779.1	1241.64	499.949	1584.84	1764.22		11991.5	1699	7839.47	79357.6	6735	7722.23	118.628	2828.21	2563.59	1792.78	1649.17	2477.83
133615	1482	83553.9	8599.69	6761	82489.1	62.872	8393.53	577.549	16219.5	748.289	1612.14		137424	11854	81244.2	76214.5	66418	7521.97	137.313	3515.24	74.7664	277.156	83.9935	83.4767
128982	11759	8368.59	862.422	67378	78416.5	-25.5738	1755.66	1477.6	19499	259.573	2122.28		93469	79176	77366.7	95185.2	83576	74639.4	-19.8967	14.8517	184.525	2523.18	5756.19	2128.34
142254	11138	84646.3	1174.16	91482	7936.4	111.968	1267.5	648.15	317.27	694.545	265.189		1642.58	121632	88365.6	71947.1	5914	79776.8	118.136	1128	1864.46	22539.8	7136.21	2254.38
1352.84	17382	82514.4	6851.87	5727	78399.3	11.359	2615.48	937.314	2676.9	1168.38	615.692		63134.3	53738	76995	78.9766	61911	7418.13	82.1267	19.794	141.473	12576.5	3549.95	922.922
146312	11222	85596.9	88751.9	69918	83189.6	91.3911	26727.7	248.773	25944.6	3549.24	2566.35		12613.7	9723	85179.7	5811.18	48386	78694.6	413.365	587.19	575.516	8987.48	193.994	867.382
129945	14487	8153.94	89861.3	73239	849.789	429.633	25452.1	864.297	3458.7	1461.82	111.798		136396	18482	82399.2	86249.9	738	875.844	25.2137	3123.54	166.183	2629.38	5687.63	282.466
113828	92773	849.438	67913.7	5871	75821.4	-42.7351	4133.84	2989.19	24447.6	8559.37	2645.55		134426	15279	83679.9	56926.4	46175	8795.47	87.6226	2648.74	1884.52	18617.3	7338.23	2427.54
132974	14622	83295.7	95412.7	8515	77662.2	88.9313	6945.55	667.783	18773.2	939.469	515.936		15915.5	11887	83755.1	12829.9	81395	82793.9	231.412	1781.15	1155.65	28266.6	312.516	151.712
131358	12475	847.823	98182.6	79839	8593.46	52.344	2252.52	2911.87	25922.8	5352.78	2338.95		85356.3	7519	74477.2	62393.8	579	8637.38	75.2167	121.812	991.129	1211.42	3761.87	1276.3
1121.72	94545	7775.15	75916.4	6437	77693.6	223.316	16.1318	2263.36	2842.14	323.316	2348.28		137856	121	88565.2	62853.6	51555	79898.7	9.2362	1558.77	929.578	18872.8	375.967	1656.79
11393.9	9823	8219.68	92320	73647	82152.5	42.3741	2983.18	67.2963	5527.61	719.524	1444.62		135517	1918	81466	14923.5	81623	84244.2	121.538	193.938	1161.39	243.959	3741.9	1553.94
13579.9	8427	8613.4	72437.5	62866	75514	-2.6211	2254.73	122.643	16159.4	1966.48	1249.25		14986	11477	83634.2	99331.6	77625	83862.4	14.913	2322.13	2252.82	4837.54	8374.91	2222.92
122133	97967	8171.45	17879.8	88658	79744.7	169.232	5646.23	144.54	18595.7	15.7776	1569.89		143184	115143	81496.9	11783.4	8659	84364.3	152.561	1556.76	1479.53	29663.6	4817.27	1441.34
138216	18129	83771.3	1369.25	81269	8938.62	64.684	372.753	743.82	45348.8	728.935	223.313		13123	1866	79578.2	69527.5	58914	77342.4	88.3374	9284.52	929.14	25755.4	2277.56	12.8846
12655.7	87997	76453.1	887.164	735	793.323	79.6676	5735.43	843.859	223.44	155.523	152.479		6553.88	56219	7589.19	56476.5	4994	7539.95	295.412	171.65	167.626	1371.55	4186.37	178.272
19996.7	92186	78197.8	74537.9	62339	7836.52	58.7314	29653.4	1298.23	34496.6	1572.44	137.372		135277	1684	837.231	12937.9	89712	75197.7	212.171	5853.39	91.8171	19737.6	2249.3	839.42
125792	97611	84456.6	75929.3	615	82728.2	79.1694	5483.69	847.563	1481.53	67.6665	145.491		146675	111582	86147.1	152493	134215	74461.2	584.536	1455.55	446.94	28371.9	1346.56	2489.42
119783	94782	82822.4	9571.81	81594	76874.6	133.675	571.648	1321.68	17911.6	196.713	184.79		115288	9385	856.616	81155.4	6997	7681.39	11.142	477.475	461.66	194.651	159.921	56.4258
112883	91335	8997.56	81865.2	6817	78774.9	172.129	9346.95	197.48	1325.65	137.362	1682.14		94969.2	75212	82751.5	11622.4	94616	8363.2	693.772	785.354	1343.95	21366.2	4414.98	168.765
116446	9487	844.962	77969.4	6267	81535.8	59.9689	18166.6	554.423	37116.8	129.393	2699.97		126655	16691	77799.4	6322.71	53919	7661.15	165.397	7732.74	447.118	1643.17	82.2943	568.156
13632.1	19	89258.4	117869	93255	82833.1	251.214	1728.53	2517.16	1382.82	3158.75	1868.9		75699.2	63346	78316.3	87263.5	7926	8631.95	419.885	1928.43	51.319	11173.5	993.394	24.1235
151624	115857	85768.3	129417	9875	85927.6	72.1128	1866.22	2767.44	473.477	5253.97	229.329		67829.8	59459	74761.5	59413.4	46743	833.531	17.286	18.787	771.572	16858.5	3457.53	1292.19
125542	1635	81756.2	71725.4	6763	77359.5	33.189	616.94	259.334	25949.7	2578.49	979.256		164362	12447	86835.2	13365.5	77426	87491.7	243.446	858.512	588.553	2388.32	1516.79	785.178
13683.5	18254	82835.9	9546.31	72931	8548.9	226.881	112.674	718.436	2282.98	613.77	137.474		124624	1175	8268.85	113.656	84578	78263.6	197.446	4952.79	712.527	1617.62	143.887	859.537
139466	16543	85787.6	115953	89746	84673.2	31.1321	145.597	875.837	21113.4	1513.47	1759.53		137428	19699	8211.47	5896.24	49583	76788.3	62.615	92.6331	1251.19	4674.69	4385.41	137.234
119156	97139	839.195	74322.2	65423	7445.4	7.345	29.229	554.992	12892.1	838.359	674.948		111474	81643	89481.9	112178	8663	84863	14.3212	1446.57	55.832	623.679	8.2426	249.599
8366.4	67955	819.477	112300	85971	8566.36	149.664	1614.12	2688.96	22518.2	3214.86	151.125		111136	92465	78769.4	11213.6	91361	835.731	88.2778	1425.53	919.696	2228.87	2399	1342.28
1367.59	17323	839.578	99582	84262	77451.3	112.439	1769.88	2242.98	25615.9	4187.63	1663.98		13782.6	1797	83643.9	1346.73	8182	8116.54	1216.95	1316.27	963.338	1695.26	2377.89	943.167
119385	96324	81226.2	9643.38	76848	773.719	89.786	11627.5	1162.43	1468.28	1922.65	1261.53		12812.8	1557	79582.6	9168.55	7547	79616.7	12.7729	138.325	653.919	26811.4	2129.45	984.345
17729.4	88392	79873.2	9514.65	74732	79376.5	177.839	878.358	836.294	3628.94	1849.42	2219.32		155548	125211	81414.4	124888	1566	81386.3	67.3362	166.856	66.3711	28366.3	1585.42	184.582
122786	9969	81225.4	79396.4	66896	77782.3	164.126	42314.5	728.777	1695.84	597.983	78.2341		15346.6	11668	86415.4	85696.2	63284	88745.7	166.345	7443.22	451.99	32749.4	98.246	369.397
124678	1716	81127.9	78472.4	6214	82761.8	-42.2792	3991.12	3298.39	23687.8	6361.3	2333.66		143320	11381	82528.7	98749.7	77386	83627.8	117.191	1558.76	1795.83	23178.8	6623.16	275.118
13786	1383	87611.5	1282.78	97935	85668.8	467.346	4295.35	1643.48	29955.6	2367.77	186.41		133338	11926	85733.2	72728.3	643	78873.5	22.585	6237.77	596.124	13734.5	1339.29	713.986
117357	9559	8459.47	69673.5	57134	79919.5	281.682	12656.2	2345.2	23772.8	3427.96	2636.34		156198	121562	8428.9	124819	92423	8857.78	122.257	118.964	699.536	32284.7	1989.95	137.113
126253	98863	83692.6	97235.9	7533	84593.8	19.6593	15579.9	78.1375	296.2	596.768	88.511		135683	16522	83476.7	7669.59	61939	8158.55	98.6312	179.914	1497.76	6123.72	519.623	124.867
18473.9	9214	77259.4	823.258	66951	78332	19.3588	8267.67	166.164	29494.6	1974.72	162.6		12337.9	92364	85384.6	96228.5	72428	8771.72	185.874	935.652	727.155	2888.44	1521.77	519.269
142184	11373	84424.7	99339.3	76465	8514.94	142.963	1853.33	3169.46	25446.6	652.442	2228.93		15189.6	11811	84279.9	1232.81	79155	84716.2	15.43	3262.79	436.842	24272.7	839.757	633.294
123596	98278	82419.4	91764.4	75138	837.695	342.689	1138.74	794.193	27544.6	744.54	2344.77		133864	11818	79165	852.992	69746	79872.6	386.558	1111.73	194.618	16863.2	2997.37	187.418
153473	1163	91384	15677.3	85631	8878.55	59.1698	174.349	2386.82	35171.7	423.61	2399.63		163288	12111	88360	156579	11777	87132.4	963.329	127.769	719.832	26314.2	818.899	815.511
6816.81	59759	74592.2	72569.2	58386	81456.5	48.52	7186.39	941.554	19942.6	1332.46	843.331		8138.3	66358	79145.6	98536.5	8522	8197.78	148.165	1967.49	112.258	24343.4	2223.35	1872.58
111527	9323	892.859	9249.19	79515	76163.3	37.462	1575.83	2334.59	18131.4	3532.13	1417.85		148719	118822	8225.9	89526.2	72514	891.953	216.744	815.437	171.195	1198.45	5964.82	1677.9
146899	111987	85966.8	19639.6	86187	83369.2	73.21	645.458	121.667	21195.4	913.37	677.577		715.859	56882	877.844	115747	19714	6914.16	156.119	4493.98	493.556	8964.87	82.246	256.636
127660	96851	86383.2	72546.4	55931	854.75	-4.4667	3912.83	162.894	2446.66	1849.48	846.485		156242	12352	83212.8	117897	9868	78298.7	241.758	2686.76	2412.12	8823.54	8628.24	2231.17
9476.34	7699	8164.73	6456.44	52397	8119.15	96.97	1673.94	798.317	2778.59	1613.13	861.575		129152	18453	7844.27	73851.7	61553	7863.49	222.332	134.37	165.935	9845.34	6368.95	1895.77
117628	97647	78946.5	84414.3	69346	79776.4	84.7139	1323.29	891.73	8659.36	1783.58	147.794		19265.9	91159	78553.4	4774.46	44779	68895.5	5.492	852.513	743.799	9196.85	1789.47	418.25
146188	111787	8573.97	133295	119126	73331.5	48.435	1415.18	1538.89	42221.2	1746.27	1359.75		13291.3	13814	8394	1272.9	85514	76846.9	238.764	153.659	1875.94	2149.82	718.249	271.769
122524	9653	83184.3	94966.1	7834	79756.2	338.428	13721.6	489.991	26224	611.694	752.463		117141	9154	83897.6	7978.76	6118	8488.97	-4.9642	218.75	1437.72	5725.64	4273.7	133.265
142.398	8319	82114.7	81372.7	64639	8251.27	41.3245	1465.51	129.441	2128.29	1853.53	1318.85		1779.19	77856	9134.9	113132	8792	8513.86	82.855	1148.36	287.672	16927.7	8573	213.881
11744.4	94222	8166.58	9922.42	83875	77371.5	77.435	1465.53	3547.84	4159.83	5894.6	254.353		162488	11954	89445.2	98969.6	7992	81175.3	343.377	778.363	1421.17	2929.22	5224.21	1577.44
111851	83532	87754.2	84156.8	67384	81848.8	38.819	1172.78	852.272	1453.64	119.487	628.784		15797.2	119291	82844.9	8228.8	62911	83576.4	22.8251	251.434	1288.74	19773.4	295.681	219.638
11499	9131	81892.4	98245.2	79482	816.844	131.866	3191.3	2376.18	28284	379.411	26.5353		145995	113831	8454.31	119572	9257	8471.3	389.712	242.28	535.515	32864.4	87.469	714.914
12693.6	12858	8873.84	11885.4	82119	8131.82	154.153	18263.8	88.9285	35581.7	925.664	1364.9		12459.9	12787	79386.3	7239.55	58271	81324.3	177.746	268.667	1164.25	13289.4	538.837	2489.13
154112	116691	86552.6	15636.7	8279	86236.9	5.8286	6138.87	3348.76	4256.95	37.1182	1616.24		1858.12	13489	8992.76	11636.2	88487	86139.7	294.135	899.582	1652.17	12169.5	424.54	1212.68
132593	1134	86779.6	8936.47	68782	8591.85	238.918	22281.7	197.562	18675.4	2418.14	2156.81		165962	13167	83558.8	1167.58	8947	89112.4	322.292	978.726	2363.75	16662.7	8436.18	2467.88
121355	9762	81485.5	43964	3722	77824.7	6.1736	1525.29	743.376	918.512	491.582	478.662		133273	18891	821.312	8626.32	69579	75941.4	87.73	8654.38	1213.86	1812.57	2847.69	888.413
123843	1531	8732.93	1943.46	89255	865.75	129.692	3238.87	1116.28	45871.6	297.526	239.912		17112.5	12981	85889.1	135265	1429	88268.3	534.358	993.735	1423.87	13352.9	4923.64	1392.93
125113	11295	8945.83	9512.77	79122	78772.7	6.6312	2387.53	2769.6	2359.91	386.76	2127.89		96427.4	831	78688.4	76788.6	6686	82925.5	445.6	46.1919	466.617	9312.83	1161.52	295.241
116725	97491	78465.4	8622.4	69731	75772.2	77.3766	178.382	596.979	18993.3	1151.27	266.564		129463	95787	88576.5	71688.5	55478	84684.9	78.8284	416.135	617.627	11343.3	844.279	488.838
112454	91787	8292.23	89565.9	75286	77966.6	119.427	232.133	1249.95	18459.2	1717.31	83.242		147222	115158	83783.7	9313.72	75742	848.462	113.444	162.883	848.546	2737.78	2981.97	18.315
14732.5	17878	85495.1	11254.9	92214	79636.9	138.622	182.261	1128.7	23411.5	2346.48	2232.96		153237	117734	85298.4	6146.14	48358	81511.6	87.324	124.2	1347.31	13753.6	5887.72	267.27
125692	11926	8817.78	11641.8	8256	8735.91	191.375	131.289	864.754	18661.4	888.389	1125.6		132157	111669	77559.4	69966.5	58613	7823.45	28.5965	2484.45	46.5381	19498.1	985.977	1543.77
116656	97831	78146.6	85787.9	73167	7684.57	116.51	6385.58	55.149	1542.98	761.814	92.8513		156259	122366	83688.8	1862.25	8134	81572.4	26.6898	2842.45	438.573	23573.5	124.679	118.216
13729.5	1813	8323.54	11392.2	74783	88855	344.172	25349.7	1256.64	43934.5	1922.11	266.665		147776	117395	82496.4	11559.4	8291	8178.28	126.573	114.731	823.241	3238.37	2881.45	1448.26
122572	1356	843.547	74561.7	6328	77528.6	14.6569	19142.9	1269.39	22118.6	1353.93	132.93		77987.6	67293	75951.4	1924.55	8933	74289.2	7.1978	952.69	1247.27	8824.39	4824.12	1928.87
117724	97375	79231.3	81997	68514	78433	48.8898	2575.84	919.649	21315.3	182.876	843.429		169233	12731	8738.23	118759	94651	82228	642.975	939.632	1311.13	5629.16	431.277	1111.52
146919	11711	86969.7	12953	77867	86649.4	52.3321	4754.25	1256.21	37351.3	989.224	1279.94		133811	1896	8523.28	95830	772	8156.4	62.597	985.749	84.6735	18473.5	256.797	915.152
14354.6	193	84385.6	97177.5	82886	76835.9	112.731	7888.73	182.455	14549.3	144.719	226.999		8413.41	71952	76628.5	6362.97	51572	8847.45	65.721	914.622	2157.41	3767.84	9996.18	2443.87
127914	13266	81178.7	97986.6	81926	78383.6	7.418	713.935	729.657	26868.4	878.153	673.754		13287.2	1353	83634.9	677.923	48827	8637.55	167.657	1143.22	2132.66	166.255	7156.17	2626.64
116713	94243	81161.7	76519.5	6411	78342.5	-3.8177	1748.36	2127.34	19632.3	4488.89	1356.28		145726	12623	79174.9	69978.3	58386	78547.9	86.6579	1242.23	1819.47	1118.97	6537.76	1711.49
12647.5	1251	82676.2	56787.5	4572	81432.5	26.5484	195.152	1882.98	21375.5	3395.67	1811.59		138395	111554	8134.9	6975.4	55562	82218.3	138.529	6567.67	781.183	18987.2	3289.58	63.9579
136212	14978	8535.47	17297.5	8826	86999.8	18.111	717.525	2157.99	36269.6	3214.85	1743.36		117365	95491	8548.38	83311.6	7459	7749.94	669.567	23.5699	457.781	11996.3	728.563	631.737
14332.2	19211	864.445	8431.27	62854	83863.3	63.7451	4773.82	481.741	2685.94	842.949	1592.2		16498.1	126587	84956.8	91514.6	6854	88128.6	177.322	442.817	486.715	3175.59	797.43	735.341
162326	12248	88468.9	11484.3	78172	858.625	357.873	15415.4	988.749	5463.59	742.64	2219.74		16842.8	8653	81369.7	17429.2	83317	8452.35	342.995	1125.98	1224.78	28178.6	1346.85	786.877
14619.1	14145	91943.5	13482.8	79985	84789.2	82.338	9852.41	843.387	24314.9	16.213	1569.19		146959	115326	83512.2	881.859	75831	76139.5	31.6877	6959.37	52.8914	6137.95	1135.47	382.94
11195.4	92364	78826.7	96965.5	78284	81175.4	38.3445	7671.12	689.969	29289.6	1124.12	16.5482		13914.8	115228	7964.35	72647.2	61244	77738.4	128.746	111.791	949.298	2396.84	1249.88	1984.24
116923	95619	8137.37	9664.78	78275	8882.86	125.419	2128.25	977.795	23413.5	1255.31	58.7858		127976	16224	78956.5	8562.23	75872	7394.69	-33.3835	561.962	49.672	862.782	1484.78	5.4324
127412	1631	82977.2	75624.3	613	81243.8	35.1299	2235.9	792.935	14914.7	785.631	412.352		47855.6	4434	71223	39623.4	41322	62842.1	232.285	784.386	569.5	7214.39	1853.49	15.8787
16260	8741	79668.8	9184.31	75726	7945.58	43.8335	1677.91	1382.97	21595.2	2521.76	119.736		123724	9747	83242.9	14851.3	11842	82196.1	998.444	767.34	976.334	14451.4	3219.46	2154.99
13219.7	1495	82439.6	124139	14734	77678.3	182.874	11742.4	1343.53	23113.4	1945.9	1383		133857	1128	78269.4	92164.3	71852	8462.77	8.433	1155.65	733.265	21889.3	1584.47	66.2836
133979	15183	83477.8	9413.27	68955	89463	21.347	6643.27	827.789	2798.56	135.95	1611.67		127432	13866	845.555	949.148	71943	82431.4	51.945	491.711	1256.72	17394.9	4673.7	1155.66
12497.3	97897	8665.58	99765.2	81193	8526.77	158.989	286.397	1643.19	25669.6	213.334	229.976		13751.5	11387	81633.7	1767.32	82967	84573	151.54	927.641	1195.67	21364.5	3944.35	154.598
1315.59	14242	81796.2	7549.59	61226	884.742	18.4181	4553.62	3853.58	15929.8	754.98	2644.38		178656	124286	9425.16	126422	96983	85429.4	125.837	821.453	665.778	4173.17	214.174	1219.34
1265.4	87774	7669.79	46779.4	4179	7631.97	7.8464	1578.43	655.344	2166.37	192.328	2241.83		156241	119896	8542.69	12727.2	83793	8344.85	835.178	2453.31	298.687	1526.33	3521.42	1266
128842	1566	8366.24	92842.9	72695	83699.7	62.6463	8337.39	628.418	18832.3	825.236	1224.36		1873.67	82478	8152.98	6966.62	55859	8131.69	112.142	474.357	852.158	13934.4	1697.84	835.68
13277.3	172	81318.4	18544.3	85559	83142.1	476.117	5844.42	2247.53	45239.6	1842.37	2173.37		16927.2	126855	87416.5	111734	85931	85214.7	612.223	1318.37	1919.61	33563.5	732.498	2413.49
122169	98622	81183.5	81755.3	683	78758.1	-74.7474	1326.78	61.811	34573.2	836.351	2639.26		14144.5	16175	8759.55	61265.5	582	817.469	34.9446	1798.2	916.949	1151.77	146.876	327.869
95829.2	81138	7742.22	61624.2	55158	73218.9	11.1195	176.25	94.974	2148.98	1291.28	768.386		1559.27	122258	8392.22	9935.29	7489	86941.1	236.666	5652.35	511.567	29736.4	1264.64	138.444
16490	88671	7875.87	6326.75	51634	8224.62	46.225	5755.25	139.675	16936.5	133.254	1492.48		135358	17542	82487.3	127700	12858	81363.9	222.391	7754.77	957.522	41629.1	1936.29	856.3
115835	93255	8144.62	16554.7	87175	815.231	55.5269	3371.68	2266.21	29689.4	4114.16	1653.13		18738.6	13979	9433.48	178348	146147	79975.7	392.521	4727.38	555.942	4398.92	934.355	752.934
139483	111247	82169.8	99762.2	79931	81795.7	165.435	1555.63	613.259	23841.1	914.119	2552.75		157156	121363	84864.1	13724	8763	84168	157.165	663.731	491.341	15625.8	687.992	1252.36
129759	1435	81493.6	7225.73	62499	75714.4	164.153	26738.6	644.717	16894.3	713.731	452.162		11997.7	9878	79581.4	75719.6	61687	8444.19	133.815	5465.71	585.434	1911.82	1161.62	586.872
161350	117918	89674.3	19311.8	86494	82824.9	122.535	2365.62	156.829	1975.69	216.595	1733.82		99611.8	8926	8668.27	123875	118771	68352.2	141.619	3768.69	715.7	29678.6	63.1882	474.219
14939.4	84915	899.531	18261.5	8533	83174.5	423.992	248.321	344.94	3871.22	5151.82	2445.19		97117.9	7822	81575.9	71894.7	58842	873.646	267.564	111.943	47.4879	94.6553	1671.97	465.255
15376.8	114471	87999	121925	95427	83734.2	62.1674	3725.51	652.925	23141.3	1172.24	687.463		132195	9867	87858.6	124834	94498	86574	329.517	837.469	462.878	16843.2	1234.62	684.815
115917	96994	78321.4	94.6328	75978	77634.9	18.243	12859.4	1413.47	22249.4	1951.48	216.763		11861.9	1239	77188.6	77523.3	67842	74888.2	8.922	12136.6	196.362	22674.2	6828.44	2248.35
134337	16125	82958.9	97777.6	78137	829.195	3.8844	296.154	1124.27	14135	1357.38	2330		7198.59	59646	7713.66	82477.5	6127	88571.3	35.2231	3336.94	56.1711	17727.4	119.699	136.342
17955.3	91358	77442.1	6533.89	53946	73539.3	178.171	12567	719.399	3217.27	1288.88	393.479		141363	19881	84312.2	8563.23	7569	79498	69.7762	1963.49	1877.24	24934.5	6211.84	251.156
142258	11686	84229.7	12817.3	92142	73128.8	62.7725	3379.62	1923.82	56764	3454.93	235.124		123741	9496	85447.8	146664	11231	87196.7	245.149	2525.48	581.72	24963.4	564.83	289.42
142495	11134	84792.4	97344.8	77414	8248.75	468.985	39219.4	1627.62	32737.5	238.78	183.491		13737.3	11349	79346.2	83683.9	67845	8835.81	176.832	9758.34	769.212	22616.4	221.256	1177.6
144522	11148	8529.77	19256.3	8796	8143.16	51.4262	4165.55	1445.98	39481.7	1856.37	159.374		163222	126487	84569.9	12957.6	77779	86751.3	287.787	923.625	539.627	15452.4	1591.56	718.712
132780	14962	8294.65	83533.9	7158	783.719	128.97	29959.6	2332.27	22821.7	4123.18	1864.29		1619.28	122611	85622.2	13843.4	15899	8972.91	74.678	2291.69	198.795	23957.2	7529.95	2391.85
12112.7	96745	8248.27	9556.81	77881	8367.92	388.426	17855.4	136.817	29296.2	1187.74	788.991		89129.6	73483	7949.41	14562.5	78454	87345.6	122.676	1487.64	264.813	135.723	6481.61	2299.63
129365	1653	8423.77	15683.3	83597	8285.57	-31.524	3247.82	177.11	3874.52	1554.24	2112.74		13126.6	19444	78567.6	7516.54	6352	77397.4	1274.6	118.895	11.8417	1974.69	3418.51	155.848
126772	11316	822.43	8242.81	67376	8169.95	242.849	6525.32	2545.14	2674	4229.44	262.212		145537	115494	82583.1	81599.4	636	84876	31.5171	4361.74	363.355	23941.5	933.722	962.536
125157	9989	82113.3	74963.8	5759	8536.96	259.124	69.9497	673.677	267.238	779.162	1889.67		162366	122278	8721.34	13646.7	97134	9179.29	425.435	131.288	453.112	24527.9	741.187	515.766
12470	1326	81451.9	78299.1	61118	83959.9	39.649	1542.2	1967.25	28836.2	2982.49	1637.72		144338	115295	8244.59	94918.2	78642	7999.74	92.9789	979.736	1359.18	1277.41	352.654	2175.29
141558	16552	8766.27	18856.2	84332	84594.2	51.388	5743.36	772.855	26184.6	166.542	215.695		141923	115446	8565.87	65641.2	53614	8237.67	36.392	5762.24	599.84	1316.33	1351.34	1114.49
19182.4	8927	8373.12	63815.8	56639	7384.15	24.9891	6497.57	876.388	1795.12	161.596	1755		135872	14798	84968.1	11345	9986	81424.8	23.2672	2356.18	479.968	26111.9	868.388	18.4867
129225	13574	81766.3	812.578	6689	7938.48	37.1778	7452	1877.49	13559.4	2853.66	255.141		17846.2	123945	9335.47	119439	84973	92118.5	165.597	197.942	1482.6	2511.63	4792.6	277.65
121389	98778	8537.41	85683.9	69443	8863.16	36.5342	3164.55	473.269	4298.51	935.19	158.46		14365.8	11591	81465.6	898.328	64895	8178.22	195.75	1169.67	137.495	14258.6	4275.95	294.934
115978	9375	8174.59	69492.3	56742	8262.33	212.328	37557.3	784.679	1967.79	122.825	2267.4		73777.6	63355	76317.4	6326.65	55334	7486.13	77.3385	851.593	1236.63	15933.4	4568.69	1589.35
13873.6	87419	77871.6	84134.5	71654	7695.48	19.315	5562.98	328.822	2915.68	3327.52	2136.76		119989	1389	78331.8	82715.8	69585	7792.72	21.457	575.219	368.756	21416.3	896.67	933.764
123728	95531	84879.5	68495.2	55259	81233.6	53.9449	952.44	1325.25	17728.3	24.1936	254.864		81127.9	69262	76763.5	1789.95	94574	7477.98	66.3426	2841.47	353.937	2534.62	53.9458	1973.94
118661	9495	82646.1	11332.8	9218	78579.9	44.426	2432.31	2469.83	3395.42	413.397	1575.77		114620	95713	78481.5	65267.4	58817	72723.3	72.5811	848.542	1159.53	178.894	4283.28	938.159
164844	118891	9866.47	13211.8	1183	8524.16	216.866	16256.8	225.13	44718.8	3425.68	1569.56		15752.6	119422	86443.6	9216.93	72723	834.281	213.86	287.979	563.777	36232.5	13.8229	795.874
17486.3	82399	85489	111870	8276	88645.3	85.5553	14112.1	1851.43	2211.49	2375.77	289.669		1671.73	12938	84867.3	11999.6	87123	9198.86	366.759	1416.5	214.23	33238.6	223.914	269.5
13226.6	85839	78811.5	77915.9	66811	76429	64.7235	9997.11	199.538	17658.5	1274.35	274.554		144145	18313	87216.4	7285.86	55245	83378.7	153.733	5569.89	1231.48	1237.21	2722.33	1123.97
13798.5	18298	83498.2	9782.4	73674	86358.7	168.443	15292.5	1426.75	413.386	242.962	1711.48		175532	127443	9265.15	157544	124895	82668.9	166.235	1155.44	711.258	3496.76	69.356	342.939
837.962	66182	79586.4	11566.6	9194	79545.2	127.47	2179.82	196.253	2112.74	2291.97	1578.35		145324	114239	83368.9	8496.22	6863	8336.56	638.35	3981.4	1129.35	18684.8	1557.64	157.111
131492	9967	86459.8	79718.2	61914	84381.8	9.9996	18797	964.713	26552.3	1242.13	1444.36		133453	1617	82495.9	8986.25	7789	83192.5	345.445	2394.24	74.455	246.815	262.974	761.688
12828	12718	81799.8	9885.59	78515	81871.5	296.578	17229.8	965.237	354.215	1545.33	1122.29		133942	111482	78739.4	14266.9	83399	81934.2	137.287	1115.98	41.798	19428.9	813.739	1768.95
139637	12311	89445.3	14933.6	83947	81919.9	114.941	2737.54	866.944	23444.7	112.118	137.652		14599.7	114579	8419.62	86638.6	7167	79293.1	212.417	1973.5	178.956	19833.9	6445.9	2622.97
16646.7	8899	78538.7	81967.2	67662	79391.8	392.743	14525.4	272.793	32152.3	234.762	1916.73		167.312	8527	76965.4	65978.5	59971	721.867	123.483	1344.38	1898.89	7437.71	4472.63	151.561
93671.8	78926	7778.94	9938.49	79155	75292.9	149.422	6932.66	439.386	234.219	659.461	2187.43		131847	14119	82988.8	88934.7	6863	85632.8	285.613	925.629	25.9769	27268.6	8469.77	242.24
15892.2	115498	85619.4	86161.2	65738	85896.5	89.27	8887.92	128.952	21888.6	172.857	2184.52		6765	5812	76254.9	77363.9	6838	74518.2	112.612	87.541	465.944	111.252	1766.2	849.664
114660	899	84345.4	6737.65	5413	8149.37	11.5555	3591.77	941.667	15985.7	746.783	298.265		1471.59	112954	8164.46	6625.34	56195	77262.8	153.475	5122.97	495.379	187.79	969.911	548.651
112246	9229	7976.62	79355.8	66966	77661.2	117.367	17123.4	892.818	27875.2	869.947	1451.46		159742	123734	8467.87	96196.8	78454	8357.35	153.163	6775.37	924.422	3151.68	1999.89	1765.18
149776	113362	86587.5	1428.45	82542	82595.6	2.548	1291.92	62.4747	16967.2	672.332	13.8142		139223	19534	83299.2	78761.3	6327	81663.5	145.777	954.688	1149.71	1657.62	4646.64	1742.77
1247.62	9817	8475.23	76134.3	64822	76972.9	12.9635	2496.55	1626.35	119.124	2582.68	1636.34		12259.1	13283	77450	72918.2	63483	75276.3	7.488	3346.95	1843.23	19378.1	4728.95	1453.35
14476.4	1154	85792.3	92554.7	7844	8562.78	62.5817	15657.2	931.617	25560	1225.7	1376.13		119554	93334	83946.7	124413	11246	8531.77	221.536	6997.43	911.365	22473.2	1616.13	669.551
118167	93887	82484.5	81654.3	64834	82538.4	6.5482	1787.89	1446.86	3993.83	1853.76	1578.76		136379	111853	7996.3	8158.56	65149	8265.17	15.2684	9.63	1513.79	337.691	6257.88	2492.94
1116.19	8537	77673.6	83127	69382	78519	26.498	31417.5	1167.67	2233.39	195.726	2287.34		1364.95	13588	82286.9	79793.7	66128	7979.36	4.9747	1212.15	1576.13	19346.7	1938.6	876.934
14799.3	1721	8668.66	131889	1593	81596.9	177.267	16883.2	68.9668	25731.2	717.347	944.488		15963.2	124836	8382.17	957.242	71796	86723.4	62.7762	886.539	79.6784	25759.1	165.229	1248.26
19132.9	9999	78595.2	66286.6	52523	8279.67	67.795	3374.66	16.511	15629.2	1956.97	1217.14		153197	118451	84759.9	16866.6	85455	81956.7	312.213	1254.21	121.486	36882.6	2332.36	58.325
137519	1938	8245.35	9456	78136	78888.8	58.9946	1288.41	82.737	1867.6	967.447	1391.92		138150	11411	82.8125	121187	9967	79684.2	792.226	96.662	471.88	23181.5	1718.35	811.945
124785	1218	891.859	7318.19	56216	81976.2	162.653	16446.1	648.133	3287.32	797.715	737.798		133936	11921	79134	84275.2	72185	76512.6	63.5685	2582.59	1462.94	9479.93	5941.69	1682.39
133532	1395	84186.3	12766.8	8865	75972.8	94.2249	7778.64	1139.93	8579.76	1342.97	169.766		15319.5	12115	82868.3	97329.7	7715	82677.4	18.426	932.647	1479.84	23791.8	5174.75	1595.54
11521.4	9568	79421.1	51426	42956	78458.3	75.9149	1638.79	671.962	1475.35	168.527	219.985		14191.8	17898	85697.6	64343.8	51658	81629.9	18.35	2617.65	1291.24	1595.98	3588.86	2532.23
119324	95726	81691.4	12999.5	8121	8312.23	76.6316	931.792	495.188	29423.7	692.676	155.157		14316	15515	87151.1	74987.9	52991	9274.38	1111.58	11.714	1217.26	18985.3	4538.72	1218.73
14295.2	18395	85911.2	1877.69	83574	85245.2	54.4993	17238.1	862.193	39784.3	1232.97	2527.32		121642	98914	8594.52	6656.45	6182	7524.69	321.189	11895.1	715.639	1297.39	153.826	554.597
12176.9	9517	82811.9	16859.8	8551	8234.73	4.7954	744.666	785.237	446.746	1118.17	2149.86		126165	1479	7894.2	58637.1	598	7676.54	113.973	3511.24	1218.52	17175.4	263.428	199.688
123528	1256	8748.35	7984.45	6478	896.414	129.552	11615.6	811.999	36251.3	1293.19	916.377		15188.4	117974	84331.4	9278.25	7313	82516.6	261.247	9972.71	889.218	12327.5	1856.46	98.1353
12199.2	1891	79188.9	82227.7	69686	7733.85	38.1994	1846.4	2173.48	26281.1	4588.28	1721.45		1751.77	87714	8327.27	63564.7	57354	72632.7	414.383	4432.86	619.365	811.568	1496.15	337.515
11677.9	9612	79616.5	11498.2	8359	79653.5	14.915	1338.96	49.7527	22985.8	627.823	1364.46		142887	11815	8453.38	87178.5	69311	8243.33	489.42	2651.69	1839.16	21174.8	249.872	542.183
6136.32	55542	72337.5	76721.6	6696	7515.57	65.5512	5255.74	1164.25	8595.65	1426.45	145.377		167576	126837	86585.9	129532	94897	89455.8	276.198	781.373	523.346	1559.76	1343.45	461.683
136563	16618	83943	115581	94986	79745.9	57.9972	476.347	537.649	14945	1189.81	1676.72		14979.1	117954	82829.3	8946.37	74446	7875.85	24.317	2814.17	771.363	9622.96	1366.44	1223.16
12491.1	1142	77873.3	78488.3	64999	79136.7	46.5676	9153.7	1567.66	22622.2	2558.55	223.419		123488	94787	8538.28	162984	134239	79569.5	11.3821	158.876	1477.84	21657.1	3782.77	1676.67
126929	88489	944.758	116313	94669	8519.58	9.3785	18887.2	1254.24	2813.43	1914.21	2698.68		1343.96	77335	87322.5	8797.4	61631	85916.8	36.7954	52.2432	74.419	13183.8	1367.24	18.596
128758	12121	8263.48	98368.8	78717	81897.2	271.84	577.15	3127.82	22863.1	515.752	27.6499		126381	16471	77791.2	88734.9	75243	77287.4	44.62	577.256	142.679	11949.5	2213.48	669.429
92272.1	77482	7845.84	14713.8	89674	76527.4	19.728	1252.74	1528.56	15484.5	2997.25	1158.19		13736.2	112173	8219.87	9911.12	82569	78586.3	12.4516	7932.96	72.658	21666.4	1597.32	81.7637
99869.9	8597	8127.38	75587.6	6329	78594.2	58.65	613.875	629.373	1274.93	988.151	768.96		61911.2	58226	69683.9	84548.1	74678	74197.8	1.7459	1361.42	178.833	5216.26	4196.46	84.5566
124417	11195	8574.94	8599.62	6879	77588.9	4.2163	5784.99	656.358	15349.3	527.499	73.954		15165.1	118291	8417.74	12241.8	8777	89846.5	299.657	2844.39	438.648	23711.9	868.657	754.776
13738.9	19379	82313.7	95893.3	847	7859.45	139.82	669.566	634.612	33434.8	82.3636	1658.35		12264.7	1232	78565.3	77274.9	61331	82572.2	-13.265	241.273	1637.34	15895.5	413.25	1183.55
129498	12419	82863.2	1577.41	91875	75447.8	191.578	28182.6	3983.94	33494.9	6476.59	244.833		15346.7	113729	88431.3	1852.37	8197	82415.3	93.146	195.462	625.71	22798.4	1137.42	446.533
158437	117477	88385.8	116964	91989	83329	73.7883	1599.61	265.231	258.529	388.616	1664.22		164482	12747	84846.7	11885.3	95291	8177.68	43.3259	1351.4	2553.13	1449.66	6176.68	254.879
1651.52	87647	7964.77	88425.8	7527	82167.5	8.473	587.778	75.6871	1836.29	62.1432	94.769		111657	9435	77557.5	73255.4	63587	755.734	44.664	4248.56	691.311	9935.35	957.993	545.447
13368.8	13694	84487.7	9269.39	69319	85342.7	262.491	976.235	827.115	29396.6	1576.14	172.456		14658.2	8976	77.3359	1685.27	82788	84548.4	298.747	212.562	2545.44	31373.4	3725.58	237.52
117591	96474	79881.2	7487.53	57155	8823.57	61.784	17839.6	612.61	8383.55	833.653	1678.49		144300	17627	87866.8	17399.6	8678	87242.4	281.325	2388.23	72.37	5425.96	2134.99	2555.25
11399.1	92999	8328.36	71146.9	6293	74124.1	28.8273	7673.11	481.469	1423.25	77.7113	643.488		143496	11259	83921.6	7282.3	55798	85529.6	55.7289	2164.85	2657.82	1459.83	978.316	218.775
11419.9	91363	81788.1	19252.4	867	83248.7	361.848	5282.48	965.356	36233.9	846.624	2215.28		87221.4	73558	7779.27	64749.3	54998	77155.7	74.516	121.131	779.669	11697.2	2615.19	792.673
128916	192	83716.5	17794.6	8736	81166.7	-32.3327	1214.86	2525.16	22499.6	4665.63	26.334		118843	147	7752.48	83167.7	67574	8659.38	-2.59	295.727	747.992	445.451	1438.48	63.1528
137953	14994	8618.5	81669.2	6814	881.578	26.65	21.1167	2674.22	2867.48	5125.14	1997.9		156325	11346	9338.13	19521.7	8315	86461.6	86.85	1543.74	2171.47	28765.4	8866.7	1658.74
147166	112462	85759.2	83784.5	63735	86152.2	2.1278	7454.97	169.345	34513.9	1722.34	2116.72		129512	93343	993.289	71149.1	5122	9167.32	131.69	219.887	1229.79	18924.1	524.442	1725.28
115554	9387	8729.39	78549.7	68383	75279.5	43.5815	14948.6	6.9295	895.854	764.613	1482.48		13842.8	1449	8264.47	91177.5	74327	8393.43	22.2749	1158.58	124.118	13639.7	379.846	149.645
123182	97764	82574.6	7381.57	5616	82343.2	114.411	1319.13	1637.97	17588.7	289.152	1548.11		15221.8	114139	86253.9	111596	82774	88355.9	93.9168	2818.46	778.919	34162.4	1499.47	631.188
126552	9561	86745	8345.19	65367	8552.84	47.9918	9664.18	789.997	9722.6	14.3848	1361.45		14314	11749	8331.13	896.289	67453	77820	91.5782	4338.78	1941.24	7665.28	771.53	2166.55
12561.2	183	81664.3	77592.4	62779	8999.57	12.5172	12872.3	644.459	29826.5	648.449	973.243		12312.7	14741	76968.5	71376.6	61121	76532.4	233.252	2397.25	2255.39	23125.8	8965.15	234.591
136139	15312	84720	1244.34	81572	82273	62.6917	1654.12	1279.18	1862.94	1625.43	778.754		129344	14531	8192.33	8318.78	61247	85943.3	83.749	99.7565	1377.92	1367.83	4591.47	2291.69
113358	9459	78982.4	74225	61926	78552	44.352	3722.53	2162.45	29778.7	3775.55	111.717		159889	123759	84668.6	96441.8	76715	82387.6	4.545	878.538	1775.27	2345.25	5886.87	1274.19
144787	112233	84544.9	94163.9	78841	78273.9	127.43	199.821	244.132	24675	3263.12	1336.41		17518	88339	79764.3	79514.8	66683	78147.1	15.4951	4586.15	199.737	1378.12	236.563	2444.39
12651.6	1728	8231.75	83132.8	7956	76782.7	112.147	8221.79	999.654	25298.6	113.648	861.133		137198	11411	81436	95892.3	76799	81829.1	259.872	132.3	131.627	21994.6	1583.59	73.6869
118600	95244	8166.7	71532.3	6152	77934.9	239.88	13514.5	1395.75	37686.9	1794.43	1271.42		92758.9	7642	79943.3	1926.24	93139	76714.8	28.8392	1231.19	957.873	4986.67	2541.32	953.891
18734.7	84982	83853.5	11772.5	11518	75995.7	99.2346	5199.25	1764.31	2681.61	2638.29	1174.53		154967	11272	9112.5	81989.9	65667	81826.4	131.66	1511.68	1574.91	1945.72	3913.89	1388.98
148352	11587	87916.1	9283.26	7447	81669.9	199.788	1969.54	1453.17	2844.12	2158.72	2689.38		15327.6	116766	84372.8	8322.74	66647	78983.8	-28.19	1492.66	1745.7	144.838	6818.26	1695.78
138524	17198	84687.1	87618	68147	8426.95	373.82	29367.9	1499.25	24714	2449.18	2535.82		155558	12185	84824.6	122174	9298	86112.4	261.656	1482.62	2711.65	29983.8	95.9297	221.486
126144	13262	858.227	71797.7	5929	79361.4	14.2369	1492.57	295.676	1721.48	415.775	1492.35		143461	112253	83756.2	19975.5	89853	8212.75	225.778	783.992	17.84	18623.8	2146.56	97.6885
132464	15611	82199.6	14561.2	83723	81847.6	13.9399	2696.75	1953.55	114.214	2949.98	1628.27		169775	125948	88341.3	11413.2	8212	916.116	52.27	2462.37	2451.63	27477.7	884.628	219.887
132274	97641	88781.7	72745.4	5517	86654.4	7.4661	55898.4	2429.93	38264.9	3549.9	238.365		12757.3	98354	84961.7	11458.5	93882	7962.59	578.55	942.641	183.735	13352.7	7112.24	2212.31
12576.4	92529	8541.27	96461.5	7799	81142.9	131.435	918.933	4565.95	3172.37	968.429	2627.76		157259	12758	85345.7	83212.2	61618	8853.24	43.786	1444.57	46.5273	7627.72	154.739	1145.56
119534	95932	81659.8	9222.5	75256	78569.4	121.492	291.822	1941.67	6948.96	3745.19	2.1143		121436	99419	849.656	67226.3	59419	74147.8	249.927	219.881	589.627	6986.74	89.2616	363.798
148344	112776	8624.96	129362	1246	82743	43.8191	4793.9	1229.31	28958.5	1221.68	1794.57		13494.5	1999	78388.3	85553.8	7246	77436.3	83.4538	3428.9	331.495	114.186	1178.68	2516.77
138663	17855	84256.1	131.531	79538	8495.55	96.7571	121.114	915.168	14137.6	1832.32	2583.78		12333	92234	87624.6	99395.8	822	81219.9	522.345	2887.11	483.632	33149.5	1156.85	718.864
8491.23	68634	8295.5	1331.48	89687	7549.94	52.5328	172.688	781.988	12718.6	1416.66	85.1665		135924	11483	8627.12	6434.27	51247	82234	139.788	984.742	1255.34	2197.3	4549.42	1364.55
138450	1777	84192.7	113918	9311	8266.98	19.6882	6738.49	69.6747	26725.5	794.551	558.958		127628	16287	78694.5	9286.45	7823	75662.2	88.8494	1152.43	1847.84	13845.3	557.238	1629.19
1617.46	11371	93356.5	88854.9	66434	87653.8	121.177	1492.57	113.673	3475.2	231.557	173.993		126397	13935	79699.6	94716.5	76658	8974.48	-18.399	1671.97	2178.12	14819.4	6334.38	1777.17
1535.97	86926	79189.6	88729.1	74135	78437.3	86.962	7355.86	775.652	18314.2	958.836	1485.94		137789	113263	79727.3	74788.1	61394	79833.8	49.322	272.825	469.232	1438.72	135.893	573.118
116843	9417	81447.2	95273.9	879	77362.1	229.987	694.194	3779.98	29397.5	662.438	249.162		125755	98626	83563.2	5623.57	4426	83322.6	46.2836	312.545	93.9949	1649.39	277.886	849.34
14367	1472	87859.7	79784.6	68675	76137.8	-6.337	2167.51	2269.55	15789.6	433.955	15.7225		14994.3	115587	84993.4	1162.99	81639	81128.7	82.6265	4828.58	1414.86	1268.36	2745.8	193.836
141138	13213	89616.2	97414.2	75881	84133.5	57.7713	952.399	3293.92	26811.8	462.265	2434.37		9969.94	85267	76622.2	89819.7	73511	875.462	95.1843	1192.11	1.2672	1743.66	3672.86	935.465
121782	95286	83759.4	9189.19	75694	79558.7	1.9999	18188.5	692.75	23213.8	987.314	736.6		125544	1386	81960	139668	17322	85288	2.614	79.3931	376.974	26574.7	853.431	134.924
126212	9866	84345.4	8893.74	6456	82185.5	85.6391	12257.8	1133.24	17467.7	1423.32	1544.21		164413	127122	8476.65	79974.7	61414	85342.4	85.6397	1173.86	1518.98	14899.4	5281.48	271.15
118640	9359	83551.8	8966.99	7883	74566	38.279	11162.6	1697.72	28519.4	28.656	272.637		142846	1129	84943.6	92678.5	7697	79816.2	11.935	173.926	1463.39	379.115	1796.53	864.622
128492	13215	81585.8	8845.83	72754	79675.5	93.1261	3327.81	582.462	175.325	654.692	1421.17		15937.3	121884	85513.5	11696.4	85868	84485.5	7.8788	255.533	413.259	3215.94	16.5454	126.524
117616	94875	81244.6	65624.1	57286	7574.91	13.17	1149.42	1762.57	2527.6	1948.41	145.572		71491.3	5495	85263.9	92127.7	69434	86955.7	215.327	793.398	1376.73	1479.74	545.745	1442.95
1242.45	9674	84599.4	71832.4	61427	76637.4	254.228	12633.4	2741.54	973.574	53.9668	1575.76		13775.5	8863	77229.2	17465.8	8597	81922.5	-14.8886	877.561	1877.23	16114.3	678.933	1977.91
14463.5	16262	86629.4	9147.23	7942	83277.7	11.2414	11892.8	2773.16	32798.3	4657.91	183.696		1836.88	8967	78959.6	71184.7	67214	6947.62	311.782	14376.5	98.445	32274.6	2787.82	688.533
1763.94	89582	78719.8	6181.54	55578	7225.62	68.996	5319.17	2499.42	158.83	4338.24	1361.14		14431.7	1951	86195.4	8428.15	7216	766.883	41.9492	97.7233	93.558	17882.8	339.29	9.691
134850	15127	8465.55	75477.7	6155	8117.23	43.6891	4827.59	2398.4	24649.2	3266.88	1748.38		123985	9996	81331.1	1579.72	9746	75887.7	1236.55	846.432	1511.84	16313.5	5293.19	138.199
1149.69	92844	77992.2	67389.8	57681	76567	78.6891	436.278	1292.73	12519.9	2278.17	669.698		156537	121162	8467.33	119684	93219	84141.8	19.526	76.3453	2138.33	3564.2	764.344	2668.74
111843	92716	7955.84	72271.9	6728	77993	57.7659	14369.9	133.996	16717.8	1548.67	1476.18		121828	89334	89373.8	8821.84	72582	79647.6	427.612	3582.34	474.579	13383.8	882.916	719.339
142617	11587	84517.5	19581.1	87686	819.347	33.8756	7359.83	3212.25	26165.6	353.398	29.9197		137363	11818	81234.2	62737.9	54698	75169	-0.936	1348.4	178.149	11166.1	3287.84	98.156
118658	9564	8138.92	68296	56472	79257.8	59.7799	7681.93	53.8472	154.944	585.236	292.697		144347	114782	82416.6	115479	94775	79852.3	115.156	262.652	223.558	2368.79	7474.9	2142.37
127641	99972	83674.3	8197.55	6328	83388.8	219.674	15621.5	985.913	34495.9	1111.51	2248.91		7536.66	6875	75937.4	112395	9787	7531.94	14.911	2835.4	1681.15	17878.6	662.866	1436.77
121130	99429	79839.6	7186.48	56757	8142.72	416.337	3122.9	1645.72	3112.54	317.542	2177.28		136227	11918	849.234	85123.6	73642	75753.8	-15.547	1928.43	1688.11	1629.92	6412.15	1753.74
13342.4	13218	84472.3	83868.6	67954	8884.37	146.373	19929.8	911.596	42712.9	162.586	21.7717		14346.9	11422	82282.6	141.867	83516	81611.6	162.351	817.443	158.123	2655.44	696.257	1754.27
11829.5	98923	78313.2	874.594	72646	7285.88	328.547	14724.6	2275.36	23947	2953.53	217.977		154873	113998	8934.29	114614	853	9335.36	82.7653	976.732	181.988	2387.28	6728.32	2219.18
125241	93121	88141.4	94928.5	7665	81788.4	133.618	35128.2	91.3895	36394.8	793.849	243.384		139616	11226	8156.23	63479.6	51428	8893.69	54.6938	3949.18	2671.15	16938.5	163.991	2576.68
13946.6	1422	82342.3	192.625	96156	7434.78	12.8421	2477.72	117.169	21126.2	185.434	644.9		131685	15594	81729.4	8681.7	66595	79398.7	158.468	842.488	928.869	14147.3	2449.44	67.151
1251.73	94583	86681.5	99778.3	82175	79574.7	137.588	3915.79	122.945	4723.41	958.291	176.388		151337	119992	82655.5	137.547	738	8971.74	112.181	57.1274	486.166	23111.9	94.563	937.383
13854.5	86659	78539.8	64943.8	55551	76617.5	3.9136	113.833	668.892	9495.15	144.175	92.9569		12424.7	9565	85125.3	69543.2	57962	7863.57	14.9492	179.914	617.866	2322.15	13.3363	1435.54
135886	1653	83616.5	9785.33	77579	82622.5	98.7476	8998.94	621.46	2868.65	878.62	1175.42		83397.8	68999	79212.9	118237	97355	79593.3	134.736	359.431	469.634	11725.7	731.284	488.824
145777	11926	86126.5	16486.4	79742	87515.9	139.664	18713.7	958.939	3816.4	1317.43	1569.33		121862	971	82248.6	99177.2	7798	8335.62	87.6943	473.448	41.446	16222.9	919.863	392.823
57444.3	4877	77192.3	6699.73	53774	81643.6	166.959	879.35	62.158	14941.8	513.553	2665.16		11186.6	94494	76419.5	5971.25	52634	73551.2	65.1511	326.697	66.4622	5663.91	95.3761	715.966
123165	98542	81911.5	95792.2	8771	77723.8	449.457	1471.72	736.535	22484.8	791.342	1542.19		1749.83	13142	85632.6	99439.3	7837	83221.9	34.3297	177.144	1274.64	3342.9	121.355	856.549
137285	11266	88846.5	7738.81	5769	87823.2	129.171	11432.3	158.881	2582.26	2164.74	1362.73		132189	17871	831.133	77651.8	58127	87549.5	23.512	5392.59	72.636	34917.5	1334.97	187.893
12283.8	98614	81133.3	9921.67	77142	84276.8	-29.3155	16774.2	1795.86	31763.5	2636.32	2651.87		17142.9	8892	78982.7	1142.16	83678	79417.4	125.529	2847.54	59.975	15231.6	867.682	412.935
133238	13899	8441.75	7871.12	6199	83212.5	167.829	7943.57	842.252	2834.53	1412.93	85.1875		12436.6	99769	79112.8	83436.6	69241	78972.5	156.931	812.435	651.666	2889.96	1844.76	199.368
13336.5	84881	79785.4	5829.84	51477	7421.78	124.425	9595.72	146.842	17924.8	174.36	913.535		117674	99499	7757.47	63353	515	82789.7	98.845	2791.96	418.94	465.171	1169.73	1577.8
13943.3	1233	8972.12	124679	9876	82781.1	23.1476	7739.44	19.3797	24266.7	993.477	1518.55		121946	11251	78931.2	85227.5	74179	75297.2	35.327	7631.57	662.925	979.288	159.25	395.318
117824	9693	79685.3	11926.5	99659	78426	515.154	2245.78	1534.74	896.994	2679.78	1194.21		134133	16142	82818.8	8285.16	62739	83864.4	32.8893	1915.39	387.197	2236.64	185.244	192.155
132757	15895	8216.25	97438.9	79243	8584.48	88.535	14573	863.184	25779.5	1738.24	881.176		148419	11415	85311.7	93212.5	69135	8836.55	236.317	86.4194	94.9587	18557.8	871.845	1475.35
124270	8827	9233.62	69153.6	54555	8373.16	462.769	13388.6	1529.37	2496.45	2319.14	1476.23		75719.7	6925	71658.8	59496.5	49982	7811.29	16.1764	785.39	573.687	6966.14	1391.25	198.371
12911.1	96956	81728.1	88216.1	73548	7866.23	-68.3937	369.477	4825.19	11399.5	124.925	235.475		149193	11653	8395.66	99964.4	7838	83949.7	138.472	1137.13	139.935	2564.93	1367.58	1746.82
123512	11459	7978.92	89373.8	711	83661.2	8.365	548.684	1896.35	46751.5	215.671	1262.29		151367	1273	82184.8	1867.2	77387	8542.45	172.279	3485.19	1848.72	23512.6	5681.5	1783.93
18731.7	8989	79272.8	114494	91522	81984.9	81.2751	355.769	189.648	2252.91	184.478	395.177		154448	121759	8313.76	117546	88418	87126.3	153.221	196.949	1684.9	217.232	528.127	1973.89
126916	14	83142.5	923.172	76856	7875.42	149.695	1972.26	1162.94	34773.4	1871.45	2192.88		136759	1871	82445.1	135.573	78762	83237.2	133.329	2253	175.846	2685.21	2494.46	1146.61
127630	99453	8413.55	9931.62	8537	76536.3	158.62	54.9912	877.814	22784.3	194.445	447.446		14253.6	11583	84186.8	93315.3	7827	86344.4	24.79	145.858	273.857	11159.8	9461.19	2433.54
14562.3	193	87551.5	14894.8	11439	8721.86	44.18	1325.86	1258.18	43239.9	1934.15	2191.95		136662	18458	82578.3	8.375	67799	7733.19	56.4723	1841.27	556.654	1382.15	832.249	529.359
128596	12823	81962.3	9823.2	77451	82943.4	-33.3533	465.594	1232.17	146.373	1825.61	1278.34		17498.2	121811	9413.23	9324.16	69331	88136.4	14.5425	4535.55	376.675	19155.7	879.319	658.152
13955.8	13696	82764.2	935.328	71172	8295.57	46.1891	7923.76	61.945	16553.6	187.423	1513.8		153162	118782	8454.42	84751.8	67987	81696.4	14.2239	4753.44	547.615	15359.9	1326.35	64.9645
13625.5	15347	8462.94	8416.79	67263	81999.9	2.2156	14121.4	1659.95	29247.9	2266.15	848.569		163559	118542	9423.48	112321	91994	816.922	198.234	259.594	1889.85	4767.34	7597.29	2446.48
139993	11135	8333.15	94356.6	72495	85298.6	9.5268	2852.52	1915.59	23337.4	2356.19	1885.86		14999.7	18232	9281.97	126144	9982	82819.2	86.726	81.4196	122.231	16927.1	2684.75	77.2328
111131	9595	8391.96	97973.7	81335	78942.7	-2.8575	2625.4	246.714	18774.2	4148.52	1315.43		148287	116826	83184.6	1211.42	86186	91325.4	537.983	817.428	43.1735	2387.62	1183.99	588.984
142622	15898	88263	93973.8	7755	8742.16	162.933	161.447	97.659	1333.79	1625.9	123.142		166258	125978	86489.9	11423.5	86743	83427.6	25.7765	1153.48	1717.76	9694.92	372.261	123.296
125716	12387	8468.32	122.646	81211	8716.72	43.331	8418.4	764.582	34322.2	1116.11	136.548		131655	12767	83958.4	8473.73	6996	79433.4	77.6625	198.388	375.525	17168.5	929.869	851.136
121791	98147	81324	68355.4	54127	82763.5	177.521	37197.6	972.849	227.731	16.49	776.435		145386	119611	79658.4	89499.3	73686	796.289	711.131	192.93	569.722	32357.2	195.668	545.616
1217.79	166	7975.22	9586.88	79374	7913.98	25.7439	1879.14	592.116	3554	1144.47	872.733		136851	15499	8511.9	19375.3	84726	8462.36	224.829	166.883	1287.93	2249.91	657.827	685.788
136459	15819	84511.9	7996.87	62155	8431.44	8.6825	138.587	181.178	1392.18	25.5288	885.919		13725.7	1618	889.273	74549.8	629	78687.3	323.216	1951.45	1969.7	28922.2	7585.54	2575.72
1253.88	96642	84787.4	12411.3	9475	85843.5	2.2293	28972.5	2599.18	38272.8	3859.69	1638.65		79533.5	6699	78855.6	846.694	69611	79139.7	53.717	1142.27	794.343	7297.94	2697.67	577.48
131864	1667	8114.45	9317.28	75646	8663.62	19.4116	1162.62	117.223	35531.3	1192.88	1527.94		128991	13498	81678.5	9484.52	77411	8261.32	22.1	2554.53	2214.15	7235.56	7792.85	1816.32
127496	11379	82419.4	118957	93395	83473.4	-0.7	4.366	1116.53	25197.9	843.864	1375.9		142561	14675	89256.2	95634.2	7687	816.396	199.179	1578.8	1599.98	27518.8	5781.8	1295.96
125474	1165	8896.16	8351.55	69418	75857.7	66.6262	73.3599	2194.75	38131.3	2917.14	1348.19		136165	99363	8988.93	8266.99	65883	82171.9	72.6289	392.935	459.633	1798.62	98.9323	641.615
129136	12473	82588.3	85893.8	67533	83353.9	-12.5338	1727.47	164.396	18111.9	4744.11	279.117		124523	12655	79496.9	7417.78	6699	88.573	52.4923	136.319	183.412	12291.3	7717.16	29.5461
12418.8	99544	8178.52	59878.3	4894	8242.69	83.334	9245.87	3747.64	12286.3	6682.43	277.411		13919.2	111931	81396.2	9126.47	7479	79968.5	682.424	3677.5	445.847	11372.3	767.643	617.939
142597	11188	84811.9	136817	114444	78347.7	174.1	1575.38	1382.95	24644.7	1449.57	1625.32		145393	16434	89524.9	56839.4	4331	868.477	17.343	878.556	337.125	14842.4	861.979	359.29
123313	98931	81687.6	98956.7	82343	78758.2	39.377	12478.8	929.96	17512.5	1398.58	145.486		133252	116134	75196.2	67637.7	58494	7578.58	59.24	1145.32	8.8616	17776.8	2585.97	856.544
14295.5	1919	85799.2	13375.8	7767	87225.9	86.3788	39583.2	156.344	2733.83	861.485	1192.26		167787	12935	85217.4	131236	95174	9367.94	299.212	99.7434	2425.57	22914.3	158.752	262.212
6422.47	57989	72557.6	78561.6	69669	7391.23	431.611	2833.5	122.838	592.659	4329.66	1724.25		13560	11536	876.938	17535.5	886	829.719	147.657	3279.82	574.941	141.322	88.363	762.819
153424	116327	86435.9	11786.4	75231	88669.2	389.423	3458.13	19.385	5341.92	2859.56	1959.95		15468.5	121122	83654.7	97921.4	77214	83111.6	61.6224	6754.44	431.318	8689.92	742.73	284.396
77672.3	6645	7663.97	9979.86	84666	76693.1	68.719	313.964	673.697	4324.52	649.116	192.894		92942.9	7988	7716.85	62351.3	52644	7762.5	46.196	1113.98	546.123	8771.74	1851.59	422.366
1441	11916	8584.66	14841.5	8184	83992.1	198.31	11295.4	884.138	6848.9	1385.87	211.433		135460	19678	8941.37	79922.2	64846	8772.67	68.2298	12876.9	554.351	18752.9	1168.3	122.964
115477	92482	81831.8	115839	91258	83188.5	66.465	125.756	116.615	2758.52	1781.63	1389.12		147296	11422	84527.6	12263.5	73114	91664.2	199.918	821.448	1636.38	24735.4	6279.2	244.458
11284.2	93591	77225.2	75794.6	65867	75413.7	31.9317	14252.9	614.436	23368.8	716.815	167.275		97541.3	75919	8421.12	9211.29	71938	82183.9	42.2628	141.828	1814.99	19874.1	632.687	1779.57
1382.25	816	82124.3	115263	95927	78745.8	86.735	1531.23	1356.84	25498.7	2559.58	2129.24		14324.7	1814	86778.2	72227	5763	82951.6	141.797	1245.25	668.352	19584.2	1156.31	596.616
1455.31	87131	78265.7	7477.63	57574	8224.12	253.339	13255.8	1614.9	33473.4	2449.95	1572.62		13685	1118	81519.4	8239.35	63794	84556.9	51.3934	3379.44	787.569	14643.8	1672.91	639.996
116653	9649	7923.55	71527.4	61454	76278.5	157.292	649.599	3115.58	18353.3	5637.35	2375.62		171144	127934	87671.4	122165	94871	8439.55	141.972	119.752	898.876	27542.5	2439.32	81.5562
15181.2	115925	85823.3	88736.4	7837	74521.1	-16.7853	7853.39	237.322	49979.7	4382.84	173.77		15988.7	124478	83758.8	124.969	82983	8587.73	-7.6467	544.694	1856.39	1183.75	4686.11	1842.73
115137	92858	81259.9	87864.6	7157	8527.67	29.4886	8725.54	911.867	24471.6	1529.93	2341.62		15291.7	1963	931.328	77758.6	59855	85138.9	63.6894	756.438	132.641	34364.4	2522.39	2144.31
9995.79	8356	7846.66	52821.3	4786	73518.6	321.132	2439.51	579.445	18388.5	775.751	47.7184		1562.32	83351	7968.66	79682	73711	7844.74	666.279	1895.33	1971.12	17622.8	1775.47	584.188
148285	111495	8716.94	93951.3	74315	82852.4	284.459	1364.71	2591.35	37223.8	598.263	1857.46		142159	114432	81415.7	83863.8	69664	78894.4	77.9511	1884.35	1529.18	26218.5	519.229	164.129
142119	1792	86318.1	113934	9967	8281.97	4.1641	1759.18	796.295	3912.9	863.636	1295.79		135176	19675	8773.49	16668.8	82374	84864.7	747.234	983.739	16.6411	291.672	2416.31	876.991
1385.62	13495	82858.2	75466.8	62827	7872.84	-74.9761	4544.15	3855.29	1797.86	746.731	1851.44		142289	113855	8192.84	84473	67314	82241.7	637.523	81.425	1694.43	28172.2	628.633	256.936
91918.9	76982	78252.4	17381.7	96462	72954.8	77.6954	15.544	632.167	21916	122.429	54.9484		145632	11567	82944	5994.98	49375	78437.4	144.282	8214.6	1118.49	31196	2439.31	1495.82
126828	9597	86665.1	8665.44	63115	89974.2	225.824	5279.52	3165.73	239.82	5612.21	2284.84		587.477	54311	69996.5	6579.44	567	76889.2	4.3342	3392.28	556.332	6293.13	95.2516	484.573
143538	117	84976.6	83859.7	66392	82778.5	42.451	25633.5	796.74	27242.8	842.873	1832.83		132152	94778	91378.9	84162.5	7159	77621	34.447	1153.29	851.967	21668.3	556.312	339.358
131722	1934	85526.4	78412.2	62878	81726.7	16.152	5998.62	586.277	22113.2	681.659	1442.3		129530	16334	79832	668.156	49139	8111.88	51.726	5545.86	1257.7	165.531	4618.64	1412.25
127.896	84298	79843.8	77848.5	64823	7874.81	163.864	12638.4	115.987	244.41	1316.52	146.714		12887.2	16791	7947	89893.9	71551	82336.9	11.4968	4953.88	52.254	1594.78	1188.47	531.885
11198.6	89544	81957.2	9267.55	7424	81845.4	19.872	14434.2	1535.38	47678.4	2468.36	1844.78		138232	12367	88496.4	6646.63	519	84721.7	262.493	3234.74	576.146	3425.38	886.934	172.45
137372	1957	82551.2	83188.3	69221	78759.8	319.337	19555.2	618.934	2468.47	99.575	1399.64		12473.8	13477	78996.9	153.367	8389	78238.6	136.244	4678.4	824.163	7445.53	1556.63	395.156
14784.4	84424	81341.2	124954	11628	8577.9	56.9918	185.239	952.678	27619.4	569.962	36.214		146846	116527	82587.8	66537.2	5377	81192	174.492	7436.21	56.543	2184.16	143.178	142.463
145712	113867	83864.2	9212.59	71654	8251.16	164.197	1411.38	115.978	21819.5	1673.92	938.585		14446.5	112863	81552.9	87341.6	7227	79272.4	72.1885	2651.71	2278.2	1998.8	8571.59	237.972
11359.8	8782	8223.17	95155.2	7667	81981.6	-77.4517	4379.63	2427.55	18173.8	4487.96	987.828		13828.5	112198	8728.98	9772.97	7183	82819.2	189.586	1635.9	162.197	21426.2	5988.88	2556.45
123554	97525	8327.45	1882.23	83957	78747.7	124.541	1194.26	83.3812	17584.5	789.433	759.452		114413	96429	77758.4	81321.5	68841	77417.3	59.7169	1586.82	133.933	8226.88	4863.17	1662.46
127945	1523	83413.2	89785.8	73878	79647.5	46.3268	3346.95	442.639	35671.2	627.426	82.813		14177.3	112822	81426.1	77545.5	65234	7794.39	178.723	3942	555.978	1314.74	145.352	718.125
116887	9512	8548.24	783.234	63214	8868.27	37.5175	1127.86	1824.11	13862.8	346.74	2251.13		112627	96835	76223.8	7951.9	67351	77368.2	11.1859	127.827	1933.47	213.529	7487.2	2357.32
13981.5	1181	84321.4	88454.8	71113	81517.8	28.1841	218.847	3174.52	27665.7	6299.74	1978.53		12546.4	12518	822.234	9343.32	7426	8249.37	46.45	137.321	1898.54	11795.7	6527.44	2584.39
13612.9	15562	8188.31	94596.7	78986	78488.5	28.661	13353.9	1452.14	2745.74	2225.25	264.984		111178	8557	85211.4	56556.6	42631	86943.6	13.5333	2492.43	557.665	5815.83	827.737	58.9253
113811	9436	79318.8	87773.5	71428	8533.13	36.776	2656.12	2671.92	2583.53	5234.79	2522.58		12453.4	96866	84252.8	1449.97	117478	8337.62	22.5825	994.755	196.433	31371.2	587.915	2192.82
113989	97594	76544.9	646.144	52679	75149.5	61.9854	292.185	265.715	5523.47	343.879	1666.58		125375	1468	78545.8	75319.1	64448	7659.66	256.948	3594.38	1837.19	2494.94	724.713	235.123
12.3125	81132	8778.88	1338.79	82156	82467.5	133.24	2251.75	565.564	27121.1	639.717	621.718		9179.88	7118	8449.27	925.396	63866	92379.4	73.8171	4222.52	56.862	17152.5	116.429	1.4478
9616.62	7991	78753.8	1636.65	89741	77673	57.786	37976.6	163.559	33424.3	928.972	1133.14		153634	116229	86627.2	76844.9	62945	88.116	133.819	1779.16	1351.77	23467.7	544.512	1726.42
119524	96846	8882.18	86973.3	71687	7951.66	7.5615	1144.74	737.383	25469.9	183.442	1467.27		13982.9	11992	82122.5	11435.2	93828	7987.16	147.888	161.879	129.661	378.923	3652.62	1287.98
13697.1	1622	84522.6	9995.73	77527	83768.7	125.521	1263.63	835.54	23126.8	1158.87	2682.73		137737	11485	78595.7	11377.4	79386	8369.73	84.39	221.999	573.258	17716.7	882.926	639.946
133714	15748	82867.6	126682	11236	828.617	34.268	1832.85	1638.65	28523.6	1957.34	545.648		1473.19	1137	81568	75638.5	57779	85793.2	2.9668	1276.27	216.52	1231.23	8572.46	2369.44
117373	96272	79900	69839.9	54772	83565.6	117.282	1277.18	94.599	3575.35	124.379	976.549		137246	19164	82394.6	64833.4	554	8413.28	12.865	99.767	879.614	31911.5	3289.94	1368.23
123597	154	8957.73	94114.4	7734	867.312	9.8986	5778.49	2343.78	22735.3	2644.83	1183.98		152219	117634	8484.15	6159.84	4894	8324.94	18.3283	81.2349	19.1692	17415.8	2824.23	77.3473
19382.6	8911	8445.52	124675	12238	79918.1	4.742	625.8	153.811	238.277	327.242	1748.9		145244	112891	84317.9	99258.3	86534	75172.7	236.751	1143.18	914.232	3762.86	1422.39	595.13
13362.3	1297	8297.39	97564.7	74846	85428.7	265.554	7515.41	679.223	4375.74	848.25	2473.24		7693.22	6914	7292.15	7862.36	62224	74634.1	13.6898	393.494	379.981	12219	774.143	373.797
128644	11634	82952.9	8127.62	6785	78498.4	86.825	4983.19	2873.12	22493.6	61.8613	268.432		152589	11692	85542.5	11331.6	8965	82825.4	35.662	1482.63	274.149	19281.4	6143.45	1839.55
137243	18134	83178.4	11792.3	8474	79347.6	218.641	11868.3	629.45	1828.58	643.297	2531.44		152768	121838	82172.6	8683.4	68771	82745.9	19.3594	4594.16	1358.96	16794.7	4175.56	1241.56
65686.9	5289	81392.6	11764.7	15774	72866.2	124.283	1344.98	117.878	11813.4	1836.33	12.7544		15690	8923	7785.66	658.462	57554	74926.8	112.592	1323.35	1665.96	11515.6	6425.69	151.958
1635.34	8789	83.4922	69465.5	58213	7824.55	418.923	1698.78	879.935	21893.3	1513.15	661.828		14288.9	115538	814.727	86857.9	745	7687.58	931.849	2574.52	2477.27	24747.2	165.418	1434.73
136893	16941	8389.74	9114.75	77565	76899.9	142.723	251.219	1836.9	21959.3	2451.54	2233.26		114758	92454	81346.4	67265	58894	7485.98	77.893	1172.79	1316.47	8973.82	4587.58	1732.6
14185.8	17735	85823.6	98923.4	77899	83223.7	95.6837	16625.5	769.165	36517.1	1347.98	2359.69		157877	117691	87913.6	9611.85	854	7868.86	-21.484	243.635	196.222	8219.73	6617.42	2126.49
136419	1145	88125.5	1787.88	8133	86951.6	-5.2944	7874.25	199.231	2968.65	121.899	1372.3		14592.2	113921	83468.2	89981.9	7233	81866	152.214	794.432	1728.86	32524.7	6895.51	2625.93
15523.7	86637	79822.7	11421.7	92185	816.117	337.299	38322.4	1592.8	46374.7	1847.52	114.631		157855	123366	83857.5	19785.7	89174	8683.99	96.1296	63.6685	53.7925	16691.2	843.466	486.934
77262.6	67457	7562.38	63677.1	54545	7658.31	187.618	183.771	756.312	1723.83	971.559	493.334		13947.6	1443	82177.4	6969.56	58547	77314.7	53.2872	487.656	815.197	1271.66	1411.36	125.398
142528	11498	84533.2	63511.8	4986	84796.2	36.6487	663.481	1881.32	28452.6	323.349	1253.21		1213.38	96559	81534.2	8448.32	5756	91681.9	128.668	339.877	666.877	15822.7	1363.61	761.719
114167	9387	79759.9	79493.4	65538	79491.3	83.565	6547.13	126.659	16397.8	96.6915	158.383		12166.4	95399	83576.7	134646	1713	82389.8	12.315	163.884	424.625	2629.17	912.226	514.29
116914	86453	88626.8	12869.8	7978	85253.5	189.386	16148.8	576.571	2419.96	619.646	869.432		13163.6	13285	8259.9	91660	7237	83388.8	355.356	869.524	657.526	1479.85	1928.86	932.542
14158.7	11841	83711.2	83868.6	6873	8742.97	28.4578	1165.25	1356.19	1818.17	1785.68	246.255		155634	1257	84639.3	1319.72	98779	86376.4	361.651	19.9177	1534.47	29294.4	598.64	1836.56
17542.6	89391	78843.6	91927.8	7997	75335.5	44.1692	2165.62	1289.86	18952.9	1945.35	183.518		13338	11491	7969.53	78459.7	61926	8333.58	422.779	4292.66	1122.54	18352.4	3169.47	115.385
15594.2	11715	86762.7	114719	88483	84967.9	75.5193	2857.36	1356.65	21957.6	2741.66	1534.23		138941	111342	8178.87	17987.9	85895	82392.4	83.3956	1332.36	246.245	17535.7	829.179	2346.57
138484	17579	84362.8	9773.19	73743	867.847	37.3748	2679.93	459.435	2346.68	715.668	718.78		122454	97287	82489.2	17525.2	91679	76863.6	242.54	5782.27	97.737	36321.7	184.455	945.145
13431.3	15773	83211.9	19572.2	92781	77396.5	118.425	1365.71	1681.54	1133.26	1542.92	1159.27		14827	111622	8691.22	6842.15	5794	8779.86	73.3654	3427.89	62.6832	13475.8	924.255	32.7659
135927	15896	84121.2	19613.8	92476	77681.3	-28.2118	2175.44	337.414	3566.18	4916.67	2444.32		78573.3	6742	76398.3	6626.86	5723	75645.3	71.55	2219.94	486.226	1839.97	172.578	987.789
883.516	7148	81176.9	132530	1926	79493.5	89.1953	4788.94	15.5551	8327.43	1699.97	1454.11
115737	92498	821	9137.88	73998	8866.43	85.5985	5164.56	182.192	14650	3441.69	1174.14
137699	17834	83686.5	1273.41	83671	8443.3	4.838	474.698	612.829	17784.7	692.15	1471.22
151212	115647	8569.86	19988.2	88818	81156.8	348.739	1641.52	62.7516	3168.47	935.972	1458.56
124543	9489	8615.99	131544	97258	88639.4	76.1	5318.19	487.387	46124.4	635.914	1419.33
12193.8	98291	81298	7843.84	63583	8839.9	82.3869	9115.43	2873.95	27533	3612.53	1835.6
11541.3	95494	79197.9	67819.6	5994	75212.8	-28.2438	3614.55	2383.57	19989.3	553.328	2431.28
14957.9	87851	78297.6	99874.9	83158	7879.79	178.42	4972.28	64.179	21812.4	144.83	2694.94
87276.5	74627	76644.5	735.312	57559	848.847	72.6116	9251.81	88.7281	18261.5	14.3767	1618.98
13412.6	15291	8348.32	93986.7	726	85541.6	176.726	1372.65	132.183	1439.79	1559.25	2446.82
1225.73	99851	841.859	83431.9	763	77414.6	296.974	15737.5	716.144	18762.4	1118.61	117.8
119772	98874	79387.9	9869.74	82167	78220	63.6282	2432.13	2437.88	13447.6	545.523	1786.88
1324.19	14539	81648.2	13922.5	8694	8441.13	135.95	156.493	1117.11	24983.9	2448.74	1255.84
146243	112648	858.573	134.875	8456	7824.77	29.1354	11733.5	926.543	2172.44	1259.44	1211.62
153820	11513	87648.6	85276.9	66741	83737.2	18.495	22763.3	741.117	27361.2	643.865	544.999
1394.48	1583	81639.8	91214.8	7239	82578.4	184.938	4745.32	151.832	23763.7	252.318	1496.58
18383.6	92191	7746.8	68344.5	59266	75574.9	14.245	3633.32	971.418	11748.4	1392.77	2587.5
142118	1889	86168.1	88574.6	69385	83661.1	11.815	24.4121	1334.33	16375.6	1385.65	1313.32
131948	13658	83421.7	8737.65	72947	78195.1	47.3575	23.9796	291.593	165.137	3681.9	2425.27
144617	14826	9412.95	96767.5	73662	8692.62	64.6813	598.876	1365.6	4861.12	1713.58	1273.4
135775	16698	83395.6	9722.23	75939	83886.3	117.884	1576.82	744.128	41551.5	945.988	134.917
53481.7	4469	78571.5	8885.82	721	7574.96	55.16	1475.73	473.828	1239.37	69.7844	11.6824
123364	1523	8427.4	72757.3	61398	7766.96	76.864	18389.7	712.947	23167.8	994.793	1189.45
19581.8	91245	7876.3	59871.4	5525	77659.2	3.3245	7352.89	48.5886	12762.3	625.118	1969.33
12812.7	12779	81694.9	7795.52	6231	7446.85	86.3279	1843.43	141.521	31777.6	183.58	1423.75
94532.3	81515	761.555	87967.6	78726	73229.2	19.647	254.527	452.777	13212.2	651.777	2297.68
113192	93595	79258.2	8225.28	65974	79692.7	166.633	1161.63	189.796	26515.5	93.658	138.878
126493	97369	85137.8	83997.4	6779	8131.65	17.296	3946.52	2731.27	19113.5	4689.13	1868.19
133185	14869	83231.7	117259	97565	78764.8	83.2535	11236	1291.89	4158.86	1539.77	1165.89
19474.2	9659	79137.9	92977.5	78659	77465.7	68.1252	2793.88	188.225	2292.14	4554.3	2157.97
136982	1623	8457.98	87273.3	72898	78459.6	46.9838	5717.6	643.884	25787.8	859.928	663.619
14358.2	18594	8666.58	95534.5	74478	8464.45	275.374	2415.27	2944.42	31928.6	3853.37	2281.58
135949	16963	83295.9	82815	6211	87522.6	188.941	133.831	1969.64	3329.82	2879.57	1617.12
1132.31	84286	78766.9	788.266	647	79945.5	71.261	1666.17	659.182	16195.5	88.35	155.299
119819	98493	79725.8	67512.6	54249	81559.3	71.4759	3223.18	2599.57	17629.5	5719.42	2572.2
113188	9988	81526.1	6779.87	59592	7377.74	-17.651	5149.77	2121.99	6657.97	3941.62	1473.44
162547	12225	8717.59	118919	92365	84376.8	96.6787	2812.14	1636.37	4437.24	2376.57	2311.86
138834	18324	83994.5	96552.6	8868	78246.9	212.487	3816.67	2892.39	1716.63	5777.84	2214.55
1131.7	7832	8496.66	9295.18	8384	7583.97	111.955	214.746	229.446	148.675	3836.52	2183.99
15178.7	85333	8777.55	95395	79589	78551.7	467.487	8211.15	886.638	41937.6	881.65	1469.53
11194.6	93725	78247.9	98525.3	8713	79998.9	29.7891	225.336	539.146	24126.2	732.298	984.495
1227.27	83987	79613.3	76682.9	64863	77478.6	95.8377	5417.29	48.4175	41842.2	837.194	1467.23
18815.8	89794	79419.3	71264.9	6614	7748.91	12.952	15741.5	661.378	21814.2	724.725	164.812
17749.9	85993	82117.1	97695.5	83977	76242	114.183	1372.73	1231.47	3511.69	159.743	36.9783
122715	98533	8162.78	74961.8	6629	8128.79	17.8881	468.415	1541.85	17122.5	337.146	1959.84
131776	16227	81298.5	97856.8	77947	82275.7	1.823	1518.34	22.1893	26418.4	4388.29	233.441
13743.1	84131	8813.38	9419.36	75295	81833.5	33.1964	686.318	2861.49	28482.5	5785.92	1856.64
13316.7	13886	83913	86456.3	67799	8357.59	75.533	5491.62	66.5499	1923.7	1588.2	232.383
136883	18979	82316.3	81775.1	61271	87467.4	-72.8482	8691.86	521.493	22817.2	16.674	257.978
128487	13277	81533.6	113316	93757	7927.44	166.338	12263.7	1677.37	43659.4	2112.46	691.112
143349	111978	83896.9	18467.4	85747	829.823	18.2735	778.444	654.543	11237.2	594.388	1227.48
95377.4	82654	75624.3	39953.2	356	74797.8	78.4217	2167.57	482.243	9473.97	78.716	652.18
87192.3	72923	78359.8	93498.5	75894	8737.85	79.5685	3514.4	125.117	26771.2	864.914	244.179
142244	14553	89161.5	9123.47	7349	83957.6	57.7436	3124	545.143	5674.25	63.6899	55.6968
114385	94826	7953.91	9548.3	83	77834.4	4.529	1133.84	94.1948	1325.58	93.251	692.294
97922.9	8416	76253.3	8337.19	6976	75472.7	68.2842	1715.57	788.664	2938.88	925.916	966.319
141563	18969	85138.8	114425	93236	8429.68	112.332	19.926	1161.39	22869.6	146.288	785.54
122189	97186	82396.1	99141.3	74842	86813.8	76.2517	2123.97	724.389	17831.5	74.7578	1349.33
115571	9615	78773.7	83496.3	72638	75332.7	257.583	36998.3	1293.64	19971.9	1842.56	1213.18
12511.7	11259	8967.29	88336.9	72187	8197.95	22.1441	739.282	492.632	1916.68	684.634	1436.8
126662	98449	84316.6	127579	99265	84229.3	-8.3345	638.633	3472.22	24127.6	6227.84	2424.75
133664	1418	87233.2	92189.3	68178	88616.8	347.498	14462.9	1333.27	29539.7	1372.77	1484.28
126139	11527	81423.3	94159	75743	8147.28	38.7593	16457.2	1385.95	2254.78	1816.17	142.346
128849	99573	8484.41	86375.1	69857	8132.46	86.2639	5685.87	73.4996	2684.25	827.488	127.697
127695	1287	814.969	89251	7355	865.73	25.4816	426.181	356.652	26175.2	6895.12	2637.11
12985.9	1413	84249.8	62989.9	49917	82699.4	54.2414	1432.13	134.336	17739.4	2981.37	1971.99
1375.22	1567	8548.56	13427.3	83579	8199.48	85.598	4886.65	55.166	2635.8	15.3696	982.86
122527	98314	81676.6	63666.3	5251	816.469	41.637	8988.19	928.689	221.994	1138.66	983.935
129627	1472	81122.7	91978.3	7388	82474.4	47.644	11911.9	943.794	23133.1	1174.36	1674.98
11623.3	95141	7992.38	95.7734	74817	79274.2	92.6581	1546.17	141.37	1712.93	1823.8	1961.75
125675	11566	8192.27	82714.9	69831	77627.6	15.1799	3683.88	1754.2	1391.2	3249.64	212.942
128941	16171	79591.3	115276	88934	84947.9	236.183	3155.61	797.789	35758.3	73.398	1429.94
126323	92634	89369.8	12342	9973	81113.7	8.6438	16914.9	2176.62	17299.6	1836.77	2635.52
127666	97683	85651.7	8316.57	6535	8381.23	87.7382	16993.2	646.415	21685.7	634.535	178.437
66835.9	56774	7715.8	12366.4	15886	76537.1	94.3534	7983.22	3238.29	1897.39	5386.84	1739.51
126573	11994	81329.3	73172.3	694	79798.6	9.6582	18467	824.669	19258.3	1478.86	226.586
14754.6	88367	77689.7	8565.66	71682	78265.9	-6.3551	2233.92	232.267	12584.3	3667.47	116.393
132732	1614	8252.78	6535.86	51539	82698.4	99.1662	34634.6	248.462	1719.95	423.913	1415.64
11657	94191	8162.95	81214.7	6316	84341.9	136.163	444.393	4525.39	31671.3	7978.81	2578.47
1316.62	11995	83598.9	81777.2	6486	83627.4	269.275	1676.99	796.577	13388.9	1789.87	264.888
12395.4	11552	79961.7	811.688	65892	8564.55	124.837	8834.56	817.771	133.968	1579.76	145.514
13546.1	1295	8313.16	9797.87	7522	79317.1	72.7266	1283.54	2438.16	3782.18	2756.89	1937.67
11353.5	93234	79783.8	82314.8	67186	8293.29	249.494	16184.5	261.256	25949.8	2761.76	182.13
142247	1952	85133.6	12131.2	82478	81152.4	75.526	16391.6	771.172	2585.73	66.5134	985.115
91255.6	76431	78247.4	84269.7	7549	73158.5	68.3131	5399.45	235.267	1925.94	4164.59	166.519
124375	117	81423.9	87424.9	72278	79270	6.698	11591.8	183.149	26126.5	2876.73	123.675
131162	13189	8331.98	83819.1	6291	8733.43	137.316	1742.76	92.6446	2861.18	1449.77	134.483
1391.22	13911	8247.73	1348.81	8279	82624.3	166.973	1131.3	983.754	28974.5	1583.25	125.386
95713.1	8755	77675.1	19989.2	89311	879.531	69.9658	7853.39	897.647	29961.5	164.524	793.741
112956	9786	81539.2	7858.38	65842	78215.2	61.2111	853.318	118.447	366.644	175.329	175.115
127726	1374	83394.9	7656.13	6336	79257.2	74.669	474.363	894.682	26555	1648.75	1611.57
122586	143	815.469	9885.16	71935	828.312	58.7848	5869.23	82.9169	263.853	173.612	841.115
118278	98474	78716.6	88411.2	7243	79996.9	158.814	4568.25	966.766	29985.5	868.896	126.46
118923	9692	8429.16	5682.39	47198	78872.2	17.215	54.4443	1375.85	1346.66	279.328	2173.45
132326	12699	84441.9	118427	92326	8463.78	26.4128	1139.75	2285.16	3856.54	3978.29	1341.21
1642.73	8917	7821.27	92858.7	77762	78259.2	83.9351	367.416	1464.96	2332.33	2551.62	92.156
11649.5	94986	8317.16	94119.4	78583	78493	71.9997	1183.36	788.354	2859.99	1549.31	246.218
133184	16786	81736.9	85438.3	73214	76478.3	173.186	1136.86	843.357	2495.78	181.987	151.842
1339.88	14814	8138.73	9752.29	7738	82944.9	394.764	28643.4	888.176	16792.8	111.554	1848.89
12843.7	12299	8228.86	1812.96	81323	81242.4	27.8616	7241.89	1414.95	1323.67	162.924	1552.24
133894	15966	8288.22	84783.7	67555	82249.8	49.2692	94.7129	4423.27	23292.4	8754.33	2676.6
88828.8	7413	78558.7	9412.65	7531	78971.1	161.275	6947.53	111.882	26479	1223.58	874.545
128474	142	8956.78	17483.7	85414	82469.5	-5.7143	18137.9	1566.64	28946.2	1936.72	1613.85
1942.62	88311	8121.55	89416.4	71391	8283.73	44.76	322.464	2323.45	24522.9	3433.74	1154.49
999.344	79514	8164.23	58751.3	51495	7477.88	36.1427	565.455	2267.86	136.414	4121.22	1826.83
14124.2	86654	78748.6	12269.7	8376	87.547	65.217	8346.95	3585.26	26811.6	422.863	1843.74
12235.5	91695	85934.4	7172.65	5741	81851.7	41.381	14743.4	814.574	26896.2	846.898	1927.98
1268.15	13179	8539.4	83794.4	7343	74786.2	27.4582	2533.22	1548.37	14498.5	231.381	189.766
676.633	57898	68715.1	74149.7	7226	673.164	535.252	1329.47	1673.12	16827.6	239.767	1478.97
125456	11458	8137.35	919.797	76546	77919.4	198.342	15411.4	1112.29	14871.2	1469.41	232.915
11752.5	9951	7984.22	6966.16	58139	78462.1	19.7537	11616.6	2252.48	2143.35	3237.78	175.845
13912.4	11762	82315.2	745.852	56986	8555.31	47.259	5357.83	936.876	1912.55	985.685	474.815
1386.77	16283	85463.7	91987.2	71723	8452.19	64.2848	1461.71	877.954	1659.85	1285.54	1127.69
97262.7	78238	81472	96384.2	85463	7391.77	61.4296	6956.45	955.7	2343.88	1355.52	27.4717
134465	11257	8728.77	88118.8	7185	82281.2	429.461	27254.9	84.2499	33323.6	716.182	626.866
18855.9	9655	78693.7	85266	7923	78789.5	73.8413	14466.9	538.667	14669.1	834.163	122.815
13355.7	15787	82735.9	19123.6	82699	86476.6	43.37	166.494	365.259	21311.2	5972.51	1777.28
139793	1643	8679.77	167.323	83479	83766.1	14.748	15339.8	971.995	14512.5	916.458	1465.67
129.68	99828	78838.2	12179.5	85396	78416.3	12.6428	317.86	951.444	18974.3	1577.7	1576.54
126700	12322	81149.6	61446	5176	77881.2	226.28	17372.8	1343.29	16656.4	2154.67	2522.2
12362.5	9815	8253.97	954.148	74138	7965.45	47.22	12312.3	2797.9	18959.2	4582.35	2235.69
13892.5	19354	82759.8	112288	89278	82426.6	32.4242	3257.69	87.9455	8987.23	171.528	1716.33
136353	12426	87243.8	12195.4	856	78788.3	115.948	1559.55	476.242	31972.4	863.452	2436.27
55.423	45565	7916.96	14888.5	9831	69927.5	12.1317	1788.92	2539.72	125.371	586.195	24.8562
125286	13454	79365.8	7769.87	61991	8248.47	61.3518	3784.78	1178.45	19243.2	1389.89	1143.65
9965.12	79295	82359.1	96463.5	76818	82296.2	65.247	623.836	63.2997	19949.3	771.485	194.746
132687	17366	8991.34	9582.91	75518	83139.6	58.15	18245	2652.63	32194.9	4611.73	2291.64
128930	99242	8514.83	91549.5	74215	8843.36	23.7938	6628.44	1968.88	3164.16	349.388	2337.2
135557	1662	83336.9	1922.67	88711	8687.69	138.687	133.334	125.893	4349.81	1511.12	615.663
12348.4	96758	81514.2	12469.7	878	83861.4	27.7174	14749.4	2481.48	2653.27	3641.32	216.214
12239.6	96512	81648.1	112692	8816	8399.34	111.643	1437.36	93.3954	44283	711.527	854.826
99429.3	8196	8351.69	6443.47	5396	78219.4	-8.28	7471.82	1143.94	19511.4	147.428	1526.23
133989	1671	82785.2	88548.9	68219	8566.31	12.8436	2563.94	489.789	24829.6	697.665	881.71
1363.31	16759	8189.85	86533.6	72959	77729.5	4.6898	1468.79	191.966	19162.9	33.825	2343.46
13492.5	1691	8276.49	99539.4	75479	86426.8	116.331	7673.63	623.923	3387.77	619.279	199.899
15399.3	114647	85973.2	115654	8827	85928.4	192.882	1676.91	2434.69	1763.28	4229.44	2258.76
13151.8	11655	8397.62	111258	8777	83133.5	8.4518	2589.71	1449.62	21546	2241.58	1792.79
16385.9	116851	91895.5	88992.5	71599	81456.6	41.9332	121.118	1539.75	1685.89	2469.39	176.946
134876	16475	8317.22	92394.3	74799	8952.29	-9.498	153.242	164.123	1973.96	162.181	616.818
12375.1	9735	81299.6	13993.8	82358	82752.6	67.7825	1439.14	673.737	22128.4	484.388	778.622
124758	1575	81293.8	9388.72	81471	75518.5	32.8526	7611.56	1781.64	265.146	3184.12	184.538
11882.5	94331	82549.9	87376.3	66939	85545	23.2621	5985.17	3445.69	25534.2	658.543	2439.17
125259	1283	81858	83818.1	63686	86253	52.5461	1469.78	692.964	16212.3	912.674	1477.85
129497	12635	82688.1	9146.4	7454	8576.55	127.263	2923.43	2148.69	26167.2	3555.52	1877.97
89343.6	7156	81884.3	87332.8	7265	78781.8	32.3653	5858.33	1458.26	12252.1	1823.74	1654.38
133999	11462	86552.5	67422.5	5329	82916.2	2.2432	1271.65	639.259	1724.98	833.169	1184.25
128437	97946	85937.6	8734.35	6523	81146.6	18.149	3185.54	67.2578	1632.63	121.276	675.612
12164.7	92112	85494.9	6293.45	53936	76464.9	224.219	19266.8	11.51	22146	1395.33	1433.8
97871.6	78496	81712.7	9646.16	83428	7573.75	23.756	3988.14	191.827	13813.5	232.553	1378.95
1115.54	86427	83491.8	132194	11294	78548.8	59.9617	1119.93	1433.14	18817.8	2737.19	219.762
122826	9415	85537.9	6924.86	5471	82911.8	14.2455	553.277	944.412	1491.52	1981.38	112.647
97787.4	82167	77994.8	8321.93	68943	78919.2	48.7583	1791.86	1367.51	1899	2986.85	1352.97
123350	92638	87262.9	8449.36	735	78633.3	27.162	2395.45	1761.44	33924.7	2653.36	2427.69
97387.9	8233	77547.8	82688.2	7479	76888.9	-13.956	364.277	3936.64	7275.85	7812.15	2537.32
116186	9397	8129.43	93963.9	79242	77711.5	9.2516	185.242	1248.85	2823.19	297.918	94.9878
89972	74263	79399	12696.5	85867	7838.72	52.1773	947.651	962.846	1558.79	1471.5	26.9744
122150	9975	8252.54	1337.55	7983	82371.6	39.8855	19716.7	831.956	26897.6	954.995	87.7183
13686	1773	8286.73	98949.1	83247	77897.5	231.87	13558.9	2324.28	216.129	3184.53	2613.25
116783	92667	82591.5	89363	7411	79130	38.47	14841.6	419.88	13974.3	847.353	173.564
113367	95994	77396.6	96267.4	79651	7927.77	53.466	1283.46	2311.64	23623.4	515.8	224.214
124278	96923	8432.65	9164.98	7151	83952.2	86.54	9838.54	695.618	28317.3	155.74	741.451
16348.1	122481	87242.3	93959.9	74773	82352.7	188.287	15462	842.69	9552.65	1241.12	1951.29
129875	125	8492.33	82972.4	6363	86226.2	0.8344	1799.82	2627.58	18181.9	4652.13	2475.3
136438	15878	84452.5	82417.8	657	89175.9	62.695	437.7	1769.64	21593.3	2911.8	1863.74
119263	97967	79782.2	851.977	67298	77956.5	38.7692	5537.21	964.974	1451.32	194.845	789.389
138267	17217	84515.2	99621.6	75345	86652.5	31.2491	21618.6	2859.89	2285.93	47.669	27.1726
13357.8	15866	82369	79859.9	6533	8144.8	51.418	3777.38	2277.17	28994.7	3591.79	1361.18
76568.5	63114	7956.78	77999.6	641	79858.6	129.972	378.68	819.457	2632.65	194.914	1538.9
14528.2	1797	85298.3	9237.35	74862	78995.9	119.229	12458	462.291	952.964	665.664	1813.85
11661.7	84995	78387	77267.2	64523	7848.3	5.585	1261.74	654.152	13736.3	988.1	754.861
135279	17946	8213.3	119358	92382	84672.5	61.5591	2284.97	824.896	1896.27	127.29	555.974
92249.6	75455	8122.81	88957.9	74767	77974.8	38.3468	961.59	744.681	22465.5	455.518	225.973
128945	11867	82956.8	12418.9	1934	8524.95	84.2378	4636.31	964.363	19797.3	1267.56	215.373
114390	92118	8138.78	85847.3	69666	8758.23	54.554	295.469	583.685	12189.1	639.948	138.544
131527	14654	82364.2	83845.9	71667	76673	64.7287	6832.57	1242.88	1961.56	1551.79	2144.59
133645	11728	8697.92	14516.7	81244	8439.62	191.476	2794.39	12.5843	46455.8	152.291	2421.22
12898.8	95615	82865.9	87451.6	7911	8822.84	4.3621	2975.25	1534.47	172.58	2835.94	249.773
14189.9	17615	85921.7	92723.4	69266	87729.9	6.8319	29913.5	2793.54	264.127	4316.18	228.362
132344	1364	83715.9	96559.5	75696	83599.2	16.1794	5378.65	172.596	33473.3	36.1929	117.848
134637	1771	8248.31	82254.4	65874	81832.4	-33.563	8329.12	3954.12	32452.2	4329.59	1999.47
1143.18	87667	85244	91145.5	77863	76715.6	7.895	2548.86	1295.28	1589.77	292.829	932.194
96971.4	8967	78489.9	74868.7	62135	78966.7	11.33	18832.7	1618.19	1525.52	217.98	2639.62
114678	94898	79196.5	1237.54	8994	8116.84	196.434	926.217	63.123	1769.65	722.525	1255
973.594	78984	859.938	181.594	87736	8673.76	99.5399	7992.14	1624.35	4415.36	2274.63	2121.78
141583	14426	88855	124495	96595	84465.3	-37.7123	7724.55	267.124	1179.56	632.849	196.836
124472	99117	823.859	71971.2	5873	8122.62	38.1729	15918.9	715.448	2926.73	984.163	1542.79
96273.8	8899	77991.8	9893.58	83339	77138.6	91.4585	19945.7	2181.7	33686.6	2746.75	2283.59
16969.5	8212	85367.2	67531.4	5256	8518.84	238.774	12662.1	1483.48	2232.48	157.597	1742.81
114496	916	83358.9	8885.91	7592	76698.3	31.4181	1349.67	3613.34	24753.2	6236.31	2487.79
123723	91388	88723.8	86369.2	69	8233.23	-7.9174	112.173	1375.61	22744.2	165.183	849.371
114192	93594	79959.3	82185.1	66951	8448.16	92.3238	878.363	2263.23	18143	418.644	1577.16
12216.8	97161	82398.6	9244.16	75229	8498.23	-19.583	7536.24	616.275	28133.5	1284.29	1411.73
148453	114559	84926.7	118585	94322	82393.6	121.821	14577.9	536.889	31839.3	1114.79	1797.75
127860	95591	87659.1	58851.4	4767	81944.5	139.798	645.636	1994.2	1817.25	3316.19	1435.89
125717	12158	8649.36	93829.2	73667	83472.8	68.168	13153.7	124.765	15448	1599.51	1468.65
13336.7	16727	8189.5	96857.6	79467	79877.9	166.397	6692.82	764.778	24253.3	495.556	243.333
126168	121	8155.98	955.289	7455	8133.74	-7.5741	1945.59	121.161	2687.51	1466.22	1162.98
146820	11334	85124.6	18583	8893	843.297	136.973	11923.8	76.1177	2964.57	78.81	115.699
12957.2	12159	82791.4	767.646	55746	82372.8	-8.659	6246.84	1454.36	18477	1849.42	913.977
13725.5	18451	82939.3	86975.3	69579	81921.4	44.3212	17256.8	1362.46	1316.69	1658.87	2669.59
127569	12875	81267.4	12747.2	1127	82491.2	129.937	142.223	1725.22	23778.1	472.3	1584.85
113655	9915	81928.4	7783.73	6227	81995.8	23.5491	6959.41	1894.93	18685.1	3151.46	1823.87
129785	13546	82143.2	15425.8	851	85817.7	153.442	18361.9	835.332	2556.22	158.958	1852.44
14476.8	1198	9275.44	12749.3	1686	77917.9	57.697	13198.3	776.292	233.17	721.499	246.727
12456.2	94354	83666	88238.9	68434	8452.22	69.282	936.323	833.912	31129.5	919.296	128.488
12647.5	85658	78534.5	81519.6	68586	77894.5	155.953	5514.41	54.1731	22149.9	72.194	1328.67
133635	14282	83982.8	8722.86	7775	8764.48	86.589	6158.62	244.142	1591.25	3372.49	234.328
135612	12343	86839.8	75529.2	59343	83411.5	32.457	16778.1	65.7737	14178.1	859.446	649.578
119889	9793	8253.66	93252.9	75535	898.438	128.985	12159.7	759.569	4223.71	922.639	1991.96
118119	91838	8429.32	6766.72	52474	84435.6	-12.219	1798.34	1712.88	2389.93	241.847	1617.75
128280	99542	84456.3	11119.8	89926	898.156	123.717	769.846	34.616	32235	391.622	198.398
1271.9	97479	81155.2	99921.6	8179	81673.6	323.274	655.536	178.311	3994.17	1844.39	276.298
118840	96786	8469.24	16385.4	9986	76628	134.718	1216.95	122.843	28323	1257.13	827.587
141285	13965	8961.24	7696.67	58173	85728.3	47.1797	16816.9	1282.44	24969.5	2127.81	1314.98
1743.47	963	77428	7122.54	6575	7733.91	225.482	15876.2	474.894	17736	1197.49	167.462
13787.4	15463	81273	96951.7	76555	82996.9	191.639	1626.28	23.165	26857.8	2832.68	164.623
133846	12591	8552.23	1659.4	81554	85655.8	45.2476	187.222	498.864	1268.17	84.417	772
11295.6	87734	82389.2	12983.4	11514	83334.5	66.621	245.37	1742.25	35944	2965.13	1747.68
15891.3	79115	87716.5	92281.4	69583	86914.2	12.7823	13927.8	2968.74	23113.9	577.625	882.788
12579.5	94462	83655.8	1228.26	82414	81276.5	3.4957	5273.58	928.978	17339.2	95.933	1284.82
13343.5	1573	82727.1	136717	15163	85199.8	18.422	1822.61	1124.77	61487.4	1664.17	1931.56
87831.8	715	82212.3	85717.6	7143	78674.4	65.7293	1134.79	1593.37	1974.15	3561.82	2275.48
127188	1257	81265.6	9565.46	75463	8367.8	155.456	11189.4	1529.51	26834.7	2169.29	1556.58
12535.3	98295	8364.24	12682.6	8719	77332.6	226.251	15485.8	553.137	3333.2	593.166	957.58
124719	142	8148.4	78117.9	65326	78369.2	-9.4631	761.575	81.272	1415.87	89.299	1131.86
11912.5	98187	79436.2	7319.77	63199	75719.9	2.5715	1493.65	725.136	2466.23	129.531	799.342
131765	1261	84157	9378.97	74458	79549.2	19.8651	3146.14	373.37	3572.56	469.568	175.929
14429.6	11874	85288.4	85470	63667	87979.4	2.2818	286.283	121.775	38868.8	2256.11	17.3848
126688	9431	8835.62	975.719	75326	84437.2	4.6979	2249.77	2755.27	2269.49	4465.57	1545.53
119289	98167	79636.8	7376.22	58367	8251.9	25.992	22416.5	862.457	2614.26	133.113	932.697
15561.7	88915	7785.68	68117.7	59195	75414.5	27.2758	531.254	1589.64	21498.8	4577.55	2249.91
137150	19116	82373.4	17577.7	91224	77284.6	-21.498	3858.31	635.599	26598.6	753.142	72.1849
141427	15451	87894.3	14422.6	79499	8682.86	85.593	298.842	1874.76	3141.59	2151.25	681.683
16433.7	117795	91426.4	14481.3	81943	83561.4	96.5184	17858.4	418.154	37111.3	847.584	829.52
11529.6	87223	8347.72	93842.9	74391	82671.8	85.8881	6514.42	763.32	1681.3	12.537	877.855
145427	112288	84877.5	1597.78	85316	873.898	8.1952	1479.78	1487.74	24468.3	1964.28	174.254
1223.86	79578	82538.1	1856.48	83175	79467.8	185.655	15721.6	889.991	23681.7	1299.99	1113.84
142240	187	85757.5	14477.7	83244	82252.3	11.9418	321.218	2763.12	2227.69	644.519	258.769
13253.5	12548	84392.3	82719.9	69412	781.766	-9.1373	12129.9	756.79	248.59	1197.29	116.684
12917.1	11926	82954.9	83582.4	6737	8137.12	47.763	553.562	521.958	2261.52	711.163	1722.62
8492.73	726	7533.99	13653.1	89479	75917.4	99.5448	1483.37	777.563	19162.7	938.424	1116.72
11959.6	98786	79338.6	7318.19	6122	75297.8	117.496	1758.58	374.127	16461.6	97.318	2218.55
9163.37	83162	7229.52	63.859	56739	6936.16	199.838	1217.13	132.148	1491.62	1819.29	2111.34
123642	98696	821.347	77333.6	64536	78531.9	-4.1423	1521.32	1963.44	4768.52	3882.56	1863.77
17542.6	84786	83125.8	86657.4	71642	79271.6	-61.9481	725.812	426.659	26426.6	879.464	2562.82
18267.5	88236	8414.86	18121.4	87384	8188.59	79.796	15856.4	2542.48	3124.87	4778.78	2531.12
113.242	9492	81836.9	87811.9	76168	75553.9	86.499	16959.5	1198.59	26436.2	98.194	1453.57
117555	94711	81343.3	1271.44	78699	85523.9	83.4673	591.222	777.635	8271.29	654.542	13.7219
116164	96534	78862.7	7446.23	63662	76596.5	16.762	7966.37	187.849	15521.6	142.364	1164.99
142426	11814	84231.4	9149.22	74915	78863	7.3411	7566.97	929.745	1273.52	153.632	1329.75
17785.9	9116	77534.5	63268.1	5672	73125.1	166.119	466.918	2552.39	24911.2	416.255	225.364
11737.8	97846	7839.45	7891.58	61442	75615.2	52.8922	8649.23	149.357	11893.7	1529.72	91.2316
119820	91738	85597	77854.5	6835	8387.65	19.1155	13559	1119.93	23722.5	1875.35	312.75
1666.69	8378	78813.2	9239.86	8124	7552.58	79.78	22529.4	1146.13	18779.9	143.322	1327.46
1796.16	8967	78863.9	92346.7	82398	73448.8	187.464	2273.62	1813.38	2669.73	231.749	165.412
1239.12	99432	81129.2	84413.3	72684	76111.8	28.7483	13211.2	688.194	19989.4	72.7544	955.493
13339.6	86643	78165.2	64727.9	655	7635.35	-16.3279	376.194	127.332	33311.1	1638.22	239.565
12534.3	92522	85377.9	62779.9	46378	88713.3	236.778	3136.78	215.542	14956.9	373.925	1963.64
14357.7	18737	84593.9	11818.5	91973	78964.2	1.3932	247.78	1671.83	24527.4	1748.98	1899.99
1431.23	17519	85517.7	12512.3	782	86129.1	41.5397	1558.68	762.212	27388.4	1159.47	1946.18
1242.84	9556	8262.16	915.646	74666	7987.72	-22.1941	742.447	3737.48	2242.34	814.121	148.858
15495	81218	85125.4	7722.67	6141	8248.97	11.6837	16355	1473.49	1361.47	2239.37	85.255
144657	19361	86687.7	99511.6	885	81433.5	12.7497	9223.71	534.595	23634.4	699.924	652.151
143123	12315	91674.8	1457.17	85974	7932.4	85.5271	8413.35	8.8389	2446.23	1321.93	2224.35
15488.8	86354	857.828	7822.83	61758	82795.8	-32.2479	3633.34	258.425	38322.3	397.816	1597.33
128875	1615	83943.6	9512.77	73519	84776.2	62.522	5623.44	747.217	1956.53	82.267	1257.19
13642.8	1528	84979	7442.76	5782	83923.7	68.6735	14241.9	449.889	1919.77	726.442	1613.37
11893.6	96648	8627.32	87968.5	7462	77259.5	42.771	1411.4	623.611	21649.9	535.43	677.745
13246.8	9673	8977.55	64739.8	48515	87453.5	41.593	2438.77	2275.57	1694.4	441.411	1657
7335.12	61466	78159.5	93884.7	82238	74817.3	212.352	1177.72	61.3155	1865.99	629.863	2457.96
14454.9	112426	84256.1	8295	64583	8336.41	73.83	5336.25	798.498	2636.83	881.243	189.946
92345.6	865	75587.7	88446.9	74945	77342.8	116.979	24575.4	662.749	25886.6	627.936	134.587
12367.5	92946	86774.6	68623.8	5494	83139.1	38.1986	6966.36	79.8732	1332.93	969.246	47.2548
128626	1299	82563.3	82584.2	66811	818.219	71.323	799.168	59.6744	18881.1	778.712	1257.31
134688	17563	8262.99	95752.5	8742	77719.5	65.945	4832.55	715.993	14217.7	155.347	1376.64
13388.4	16885	8243.98	117773	93717	82358.3	229.918	1383.55	1834.27	1578.46	2841.63	248.142
98612	81915	78894.4	94229.3	77238	79953.2	219.988	1967.3	13.173	2154.58	131.494	245.868
1196.91	8842	82243.9	94894.8	776	8142.78	286.632	493.652	2274.34	2686.33	4951.16	1884.28
143637	19862	85684.1	1795.86	8218	82346.9	132.363	23416.5	1285.82	2242.64	2756.48	1178.52
135834	16591	83515.9	9729.16	74991	84952.9	-16.2879	394.893	355.386	35978.5	7371.92	1942.17
13529.6	1687	83526.4	89914.6	73579	885.852	189.828	198.115	515.9	13384.2	763.535	496.976
72639.7	62983	75584.1	77899.4	7919	71986.2	15.6242	139.652	532.911	11764.4	963.735	74.3271
134553	17127	82314.8	1911.94	85551	7733.19	39.6796	8991.16	3641.54	2558.65	8157.75	2223.77
17141.8	88978	78913.8	1791.48	91774	7759.94	37.661	4414.39	681.73	16149.5	844.187	761.433
19269.7	92382	77516.2	7672.9	6426	77867.2	2.2882	7713.65	264.555	22.9512	3934.17	1495.27
19156.7	89871	79599.6	88982.6	69282	84171.4	47.8461	9814.75	1865.72	25615.7	286.366	1164.27
122251	98191	81594.6	79677.6	6373	81935.6	92.554	1745.33	1936.84	3776.29	3696.17	1968.59
116846	94439	8185.23	8339.33	74359	73495.7	21.5617	3975.26	3867.31	24224.9	6224.59	1774.84
118374	95313	81392.3	74561.7	63285	77213.8	117.99	1948.49	669.893	17913.5	719.639	269.164
122794	1246	8277.47	67373	59966	73631.8	327.817	1635.97	511.696	529.827	1134.44	2394.18
1357.92	1565	84177	11979.5	899	8252.41	159.948	26866.4	118.931	28238.4	131.887	2596.19
152762	11678	86247.3	113351	87239	85152.2	62.8242	6364.77	579.626	23456.3	728.572	639.316
1476.12	111663	86627.8	11728	76827	86777.4	56.9561	158.516	656.149	28221.6	838.862	1252.28
9894.55	83327	77815.9	9559.78	7973	7856.57	141.782	16442.2	497.414	2584.33	129.817	176.932
142137	1799	86259	115537	9249	81866.4	496	1273.75	562.54	32877.2	538.485	1566.43
115	76736	85494.2	95725.7	78476	79941.4	2.3232	4847.42	271.516	9859.62	6144.94	1762.96
118142	95321	81226	11929	7991	8363.69	-39.613	4649.22	3358.42	18471.5	649.735	2249.38
124999	127	81897.3	87982.5	77398	74498.2	65.8323	146.724	155.873	12374.5	1247.82	14.5159
95385.6	81226	7696.45	9821.65	77955	76352.9	47.3268	2345.96	1388.17	26879.2	2162.77	1323.26
118916	98516	7916.73	8485.73	63236	83413.1	-43.4794	573.485	396.874	1184.42	8668.77	266.222
851.594	718	78542.6	16225	9344	7482.78	112.555	1891.97	1245.48	26264.4	1185.46	239.942
1317.16	8349	8863.98	8436.78	73482	74948.8	14.4618	2359.78	1439.89	14723.6	2492.71	2145.43
14522.7	11515	85999.3	1267.73	78827	85359.5	82.4195	1891.98	722.353	23588.9	1386.37	252.134
13119.9	13991	82626.5	65984.6	53987	81.1172	-32.242	8867.28	3919.48	31359.9	7424.36	1953.73
141714	111697	83148	69782.4	56129	81477.7	491.866	327.565	172.398	11333.3	1886.78	1637.57
12911.1	9983	79973.7	84660	69579	7974.69	-25.4235	2798.84	2832.33	1945.14	5187.47	2165.39
1154.93	9893	7972.62	81655.3	7989	75383	112.519	5653.17	3446.17	24353.9	7381.34	2659.13
114652	9417	79843.8	74736	63574	7742.45	227.922	24265.8	561.274	19616.4	668.665	981.675
92945.8	7715	78954	112212	9722	75796.8	9.2872	2551.58	931.998	13132.3	1835.18	84.51
142498	1163	84848.9	19712.9	88987	8799.9	312.123	9878.17	1514.18	18681.2	271.972	877.188
115182	89155	84668.1	65499.3	5243	82481.9	118.743	1817.66	966.722	12255.7	166.686	248.754
12335.3	84611	79264.5	1528.69	84667	77813.6	85.8184	2647.19	1577.84	11975.7	1348.88	866.538
13762.7	7986	85151.4	5881.88	43872	86762.7	41.58	3277.92	939.461	37441.4	15.8445	1197.98
126170	1953	8195.98	85756.2	7441	79784.7	47.8369	1596.5	122.194	2331.42	1582.28	1466.76
88431.7	7357	78842.3	83531.9	72395	75617.8	43.8914	294.559	118.843	9577.16	1255.86	1317.21
87919.3	64795	88924.8	9736.68	7695	82919.2	-37.6345	479.326	27.3895	15856.4	4438.98	123.132
131884	14879	8241.76	91398	73794	8117.78	113.845	432.312	546.869	3219.65	846.142	1265.78
119457	9493	82492.2	99223.5	78335	8311.53	111.134	136.673	897.652	33167.2	1326.66	175.251
11848	928	78281.6	78792.3	65264	7912.69	43.53	2925.86	451.173	21327.9	772.655	12.1299
11883	99943	7793.15	7639.55	58175	79577.2	422.398	2991.59	564.752	28534.7	738.253	969.71
14598.8	1129	85412.7	88540	78653	73774.1	46.994	97.4463	978.151	27688.3	1169.5	1199.42
1235.47	98246	8281.16	134756	1196	86661.9	99.15	1673.94	122.419	3567.19	3819.43	222.892
11874.4	84431	92139.3	97285.4	7847	89992.5	14.226	4676.95	3158.55	28432.1	882.837	2433.23
13521.9	13783	85381.3	129245	18575	7812.32	62.9884	148.684	55.9833	3147.37	732.799	61.8877
85923.2	6517	86489.3	123543	92239	87777.3	66.1981	2223.9	649.732	1648.17	17.8752	286.129
138284	1643	8515.91	91848.6	75795	79416.7	65.2616	6657.14	64.486	24491.5	565.326	1516.38
132412	16314	81623.8	15613.9	93331	7416.95	117.563	112.742	1244.44	21292.7	2266.96	1364.67
131256	14322	82456	86592.8	65334	86859.7	26.6415	5322.15	136.829	4355.97	274.272	1489.33
12299.1	991	79627.5	91622.8	74858	8213.12	128.419	2476.38	1416.54	11768.4	1919.53	1824.23
116445	95555	79863.6	134482	118267	74521.9	11.568	1931.78	1245.63	21592.7	133.899	14.5753
11822.6	9533	81389.9	19763.4	88221	81539	1.4527	14932.7	124.976	35624.4	161.613	1849.88
123942	97587	83235.4	888.625	64675	81154.8	132.614	19795.2	858.396	29846.6	72.588	621.92
13357.8	17566	8167.22	88177.5	7274	8178.73	97.6497	2483.66	816.226	21669.4	1141.66	882.298
75147.3	6567	75688.9	89937.3	8519	69188.5	135.645	16349.1	631.813	18587.2	679.523	775.532
11888.3	95486	8148.91	78518	6547	78597.1	73.1243	13245.9	1391.15	29815.5	1699.89	2142.3
121265	9395	8459.23	9716.66	6773	87813.5	95.7589	14832.6	619.489	1663.25	725.927	12.4711
11741.6	93335	8244.9	98439.1	87331	73871.9	193.777	1339.59	143.469	34495.5	1414.8	885.329
123393	99251	81477.1	77361.3	64287	78864.3	45.8373	9311.28	441.213	14287.7	774.646	671.656
14537.9	89992	76129	56595.4	47596	77927.6	21.2448	8326.13	359.699	18789.9	836.83	14.8226
117449	93645	82194.6	62982.9	53129	77691.9	97.3649	1966.71	1622.14	11924.4	2858.15	146.517
1325.22	1385	83616.1	92862.7	7467	8153.27	296.666	9487.68	814.191	1695.49	99.585	1561.57
129929	14241	81686	94423.5	79573	77766.7	17.126	2417.25	76.5143	24514.9	96.7515	711.137
1285.85	84395	79273.7	1982.23	88335	8928.27	56.5351	3367.72	153.616	16999.7	1771.25	155.464
93463.3	78481	7847.73	84463.8	71717	77184.2	3.5538	4166.54	1457.45	12275.8	249.736	1166.89
12147.8	97835	81368.7	83724.6	739	7795.56	89.43	3334.19	788.266	26712.4	935.228	264.758
13237.8	13527	83795.9	1833.73	8195	81487.7	4.6183	14178.5	525.293	2194.56	645.352	1262.58
156356	11489	89189.3	118695	996	85569	5.962	14582.9	239.798	27659.1	993.242	2291.46
12154.6	7564	8855.93	84459.9	69616	7959.91	-0.5918	17277.7	748.376	16845.6	1126.78	773.592
125467	99666	8251.8	8168.75	64878	82436.4	21.935	33569.2	253.855	43238.5	3294.31	173.185
14732.8	89515	76676.7	6523.98	56134	75915	42.5941	2963.35	1958.77	7347.13	3459.17	1642.6
64433.9	56781	74368	95599.9	8253	7868.55	68.7564	15662.2	511.843	1772.14	772.139	9.4274
13853.9	1424	87124.9	98455	7548	85976.2	17.425	262.594	567.868	3448.62	12.687	856.158
117118	96513	79527.5	97235.9	7821	81488.2	41.7936	13166.6	1572.67	3411.34	1799.48	212.847
1431.23	1795	85176.3	8734.68	7851	855.625	57.2156	121.896	737.325	22835.3	128.464	141.513
88528.2	7624	76315.2	91172.2	8361	71935.8	86.4144	9335.65	924.456	1833.89	154.716	111.664
119733	96444	81361.7	15559.5	9332	76583.6	74.8862	88.9878	196.259	18118.6	161.644	2396.46
116256	93743	81275.2	64555.6	51298	82473.2	168.87	3859.29	299.832	1972.4	3387.76	1216.14
19865.3	8646	83677.7	11961.1	96327	8137.54	193.522	7486.68	1169.43	295.965	1523.95	1382.47
129934	93941	9645.85	88417.2	67317	8677.91	58.6266	12572	1369.16	19633.9	146.213	1145.39
14991.3	11152	83884.1	111375	93772	77838.2	293.226	43843.8	1515.49	1176.36	23.682	121.267
126893	1368	82855.5	83715.1	737	74441.7	-7.3413	2463.85	136.667	31711.7	2152.75	282.963
131164	13512	8343.34	1319.33	82664	81673.7	63.7371	1476.44	752.352	11974.8	585.248	2635.75
137530	11174	8188.32	73893.2	59694	81124.8	61.8145	841.38	586.465	18372.6	836.851	89.2622
14973.1	18578	9358.49	74412.1	5876	8369.44	24.15	171.355	717.691	2912.16	1279.32	1629.84
12949	1347	81737.2	99438.4	75882	8588.69	152.299	18736.5	485.311	15613.6	685.987	99.5762
11931.1	93918	7747.77	891.594	67859	77349.8	48.3225	497.871	1472.29	26779.4	2151.82	1452.57
13468.2	11651	8683.47	19234.5	87759	81573.3	111.32	16387.7	792.714	28230	924.244	2264.87
127847	11189	828.984	99777.4	879	8119.32	61.967	2477.52	1818.65	2839.74	357.997	238.65
128327	14116	8775.62	85699.7	69836	8422.97	-4.8624	22748.5	1143.99	24877.7	1429.31	1941.44
122624	99893	8448.9	77876.3	61729	82679.1	319.688	11474.8	124.381	1615.97	1873.54	2414.3
196.328	92162	77936.3	84894.7	6923	8364.78	14.6759	1878.18	911.64	1723.83	1319.71	233.864
115911	94796	8133.84	67935.5	5566	79989.6	58.557	5565.95	24.2279	16333.2	2246.81	598.499
154750	11245	9513.95	97666.7	76477	83694.2	126.212	18787.8	735.652	1951.92	66.8566	19.127
122695	95699	8423.86	95253.3	75519	82661.6	128.693	21543.4	1565.7	2524.46	221.457	144.885
14142.6	14818	88184.9	11733.9	86442	83952.9	46.996	173.68	1563.29	311.84	2512.79	183.613
13466.3	16562	82783.3	18254.1	8912	79622.7	9.4292	6533.26	161.566	27671.4	2459.86	127.895
128965	14172	81133.5	8374.26	67361	81436.5	2.923	2763.58	588.345	1924.62	721.411	1444.64
138431	18787	83394.5	98597.6	76875	8454.52	25.4533	811.684	2121.59	24529.3	4152.25	239.312
136186	1473	85241.7	953.734	7362	84592.3	42.427	11469.9	783.679	3186.98	144.242	163.689
115374	93646	8742.78	736.896	62467	76593.7	179.616	8981.24	659.419	8177.29	951.48	485.878
121774	94233	84689.7	112159	921	81489.6	114.367	5459.93	138.436	25493.4	1457.12	1266.4
141820	19311	8526.32	1188.17	82482	8891.59	45.1178	1216.64	1661.79	1815.55	2641.72	2652.8
133978	14915	8369.36	13956.2	86587	78682.4	1.8232	1152.63	1315.49	2341.84	184.472	1988.63
126554	1257	886.146	9533.53	76695	8146.94	-12.9496	1195.25	221.924	8718.62	3756.63	1278.14
1759.77	9237	78139.4	59395.4	52573	744.156	-14.2633	1425.19	796.128	2396.46	1277.62	117.444
111236	89224	8173.38	87877.4	75852	75926	114.211	115.648	844.183	19727.7	1141.46	2224.84
123280	98224	82253	1393.62	78448	86125.2	32.949	3743.34	668.478	32939.5	134.151	1757.59
1476.76	84715	8143.52	82442.6	67414	8145.94	96.4254	98.3545	191.278	1187.72	1345.97	1353.54
118894	96795	8498.62	97173.6	75158	84733.8	77.8353	7852.4	653.783	932.637	116.129	195.586
12284.7	99787	8653.47	822.336	67622	77745.7	41.722	1826.82	1112.27	22950	1779.42	1588.47
12377.9	97839	8296.12	112646	88571	83349.9	125.496	171.774	1352.42	28829.7	161.422	138.28
129965	14525	81486.5	124978	14877	7896.52	8.5141	2916.77	719.155	4144.78	13.5154	56.1233
138839	17947	8429.93	122777	1623	79964.4	94.9341	2766.12	1624.32	3144.45	352.9	246.633
134519	1596	83242.2	8337.19	64118	82113.9	265.916	12417.3	1119.77	239.477	1738.55	2161.41
14972.8	18582	8585.86	9284.24	7459	81539.3	14.299	2965.89	1163.98	18434.4	178.533	299.755
127922	98691	84947.2	77941.6	61519	833.969	142.152	3881.97	1155.19	197.318	1372.62	1445.55
123169	98342	8281.62	89961.5	6857	8598.57	51.98	5937.61	659.925	1777.26	68.2614	2374.53
14656.5	16423	86617.2	62188.8	5153	79133.2	64.711	272.536	962.344	18775	1675.74	78.7382
1223.63	9681	81372.4	86954.5	7391	77966.5	85.469	4197.26	619.774	31734.7	714.122	1171.86
14334.7	12235	91886.1	9636.62	7246	86924.6	112.212	188.292	953.345	3398.48	119.791	2542.41
13298.6	11171	8444.15	8271.97	68427	79216.5	35.4783	9159.63	119.12	19296.7	1435.39	1395.36
139652	19595	8359.75	94551.2	73382	84441.7	18.1681	6465.87	566.411	2969.79	93.7767	95.684
127482	12574	8145.62	92627	72995	83161.9	127.844	6439.99	573.427	14565.5	634.446	1921.74
11231.9	93334	78665.5	75721.3	65714	75516.2	8.6669	2884.69	177.765	11855.8	3334.38	971.21
11579.2	95535	7943.86	74762.7	64786	75628.2	181.149	8934.66	4537.29	38882.4	7489.99	2432.3
117388	97794	78666.8	17332.1	9126	77123.4	-1.8673	13383.7	1269.51	12283.7	1759.52	1459.55
125499	97723	84163.6	91698.6	73647	81599.3	129.942	24654.3	1223.57	26915.1	111.989	198.637
129722	13194	82383	96997.2	78611	8864.15	93.1745	11766.3	76.9778	14367.6	135.245	1946.42
14193.4	15838	8689.24	7194.67	56435	835.396	1.5629	7372.77	1788.33	17661.2	2441.87	224.418
113263	91875	8792.52	8533.27	66551	7935.23	13.7426	7983.22	3768.97	33642.4	6667.29	2431.86
1783.31	86358	8183.86	81184	6954	7747.95	198.924	449.579	1216.58	2252.33	193.742	168.761
11515.9	75549	8861.34	9627.54	69433	8554.98	181.552	15762.3	24.9587	15333.1	2367.26	143.139
14267.4	12562	9779.54	112290	8947	82251.2	62.3748	742.442	536.66	289.557	664.817	1483.96
73496.2	63958	7539.44	73439.7	6398	76277.2	54.417	4722.54	2165.44	1144.38	451.229	171.16
12852.7	12823	8193.38	92155.6	78647	76792.6	66.2447	7844.47	777.67	16761.2	1469.39	1441.72
127258	9654	86421.2	9413.27	7132	86496.4	56.8331	1641.24	1818.54	28513.6	4193.39	1611.82
1734.28	91178	77127.9	71712.6	61139	76870	28.215	2522.33	1476.37	24817.2	2162.26	2193.41
1397.23	9897	86726	81949.4	6278	86514.4	13.5691	18283.7	1224.35	24455.7	159.993	1515.47
11953.3	99735	78525.8	65556.8	55723	7711.53	234.259	11465.9	847.636	22888.2	156.76	1836.43
14645.5	1992	8733.86	1633.66	78782	83713.6	23.1594	461.859	1153.18	28444.2	1394.74	154.137
99532.2	81237	8295.62	65937.5	55531	77817	8.732	3252.75	527.144	527.746	634.827	437.836
119614	92811	84462.4	854.231	66347	79555.7	12.4759	122.798	886.932	12218.9	1519.11	1865.59
1369.78	1318	8388.81	12148	93591	84762.4	52.336	5553.73	458.144	46895.8	838.676	2264.25
123931	98554	82411.2	92392.3	76691	78953.5	214.232	3139.76	16.3973	29811.3	1474.38	892.276
13147.7	1434	84925.2	77497	59374	85539.8	11.744	19368.9	528.628	2547.52	1269.92	136.879
127386	13775	8447.12	74387.4	62639	77827.7	15.5669	1626.88	62.3856	21120	844.342	225.819
12776.9	13631	8761.52	764.672	58555	78417.9	6.5565	2195.26	223.783	2343.36	5224.69	2114.68
11794.2	82723	8644.84	139218	1147	828.484	149.388	1348.86	2221.89	26432.5	4444.12	1452.87
154.953	19839	89522.7	92977.5	73618	8277.23	37.5742	4197.27	682.724	4932.53	124.546	1348
13242.2	99898	86623.6	72974.2	57982	82481.4	43.2531	5627.42	2781.97	3439.62	4788.28	1758.58
13996.3	16579	8662.35	8611.69	71723	78592.1	158.543	1324.17	1169.62	1124.49	2157.84	1958.14
92727.5	7627	8643.16	856.78	6257	84463.8	-4.371	4495.58	4216.89	678.489	934.531	2658.95
114164	95594	78266.7	57149.4	46723	816.391	9.318	1247.78	534.111	21555.3	875.786	358.599
19740	88766	8121.12	11718.2	86554	83832.2	72.1874	19786.1	1878.39	2575.84	33.9773	1161.96
7863.56	62646	81664.8	82424.8	6886	79337.8	2.393	9997.12	1155.56	14113.8	154.621	62.432
118656	93685	834.227	76142.2	67989	73395.5	69.869	7413.34	779.161	1825.81	1379.37	729.345
136838	15519	84987.5	63577.1	51122	8152.88	15.335	373.459	869.237	16433.2	1747.76	43.4351
12737.4	1234	8138.23	78571.5	6112	84397.5	-5.3325	29689.7	383.257	3177.74	779.246	1197.24
115275	9598	7944.62	75388.6	67646	7337.94	4.444	7831.58	847.417	22623.6	976.582	479.975
8681.73	73858	772.731	99695.8	87222	7498.47	113.953	1473.82	612.471	2577.44	66.912	1575.66
115145	8882	85672.5	74771.6	58222	84164.6	76.3534	1684.58	828.161	27563.6	969.134	1848.84
118388	98786	7854.34	86457.3	7669	73882.7	-4.363	1144.78	24.381	18317.3	3972.44	24.9351
5757.19	51514	72588.4	7624.69	6826	73221.5	47.1171	5221.56	686.367	23819	1315.93	1389.27
72877.9	6938	78376.9	16821.1	89198	78484.2	66.2858	4898.95	2224.87	17173.6	4343.57	1423.57
156700	11593	8863.67	18529.4	83586	8593.23	176.343	8175.48	764.852	4469.32	1875.11	116.883
125151	1732	81423	118965	86776	89846.4	68.2486	375.678	143.616	11256.3	257.823	2494.31
116397	87642	8737.4	85141.2	64663	8629.67	7.54	5452.97	1254.84	11289.7	1784.91	194.923
125560	1722	81697	87521.9	71454	8273.12	12.7147	21885.2	1168.48	282.227	1136.68	1169.66
16939.8	8846	86688.3	17888.7	84186	83987.8	34.1819	357.893	68.286	122.513	741.41	2356.86
118913	96722	8571.9	5831.73	49646	76962.1	4.8272	1167.49	871.388	22693.9	1115.11	871.922
12556.5	96872	8463.45	8973.97	6638	79944.5	96.816	16531.4	475.266	219.648	755.823	18.8552
78419.9	6638	7756.87	65258.7	6972	7143.56	184.169	1228.94	1399.41	11893.6	263.579	186.831
139546	18122	84583.3	15528.8	84558	81789.2	57.7913	22377.9	1823.91	24541.5	2596.42	1665.59
9839.16	84457	76347.7	78268.4	69117	74213.3	-26.3516	341.654	592.84	1994.89	676.551	828.643
121845	91535	87236.6	82593.1	63835	84794	94.311	6997.84	779.469	24831.9	143.679	2163.28
114472	9485	7993.58	6375.43	5425	7712.88	-23.4781	11389.6	3872.49	16456.3	871.136	2174.68
127324	99879	83544.4	76237.3	58991	84695.8	92.7232	5271.6	562.139	15684.1	143.549	1141.93
123633	12623	78953.4	9194.97	7276	82111.5	159.962	5447.17	1771.96	1912.76	2881.88	1325.18
11784.5	95197	863.616	846.492	7749	78366.9	16.9559	4569.96	811.887	7593.97	149.194	2452.23
98.8438	76753	76916.5	67645.3	5915	755.578	-22.2878	11168.6	48.3281	17177.8	7696.82	2224.3
1876.36	84166	84686.4	72666.2	57814	82372	62.869	3983.18	1637.46	1638.78	3133.25	211.236
14248	19535	85242	97185.4	77259	82438.8	33.2539	244.223	1247.9	31722.8	1957.92	249.886
119495	122	78295.9	81915.8	72286	74266.5	144.19	975.395	693.98	1963.6	888.612	88.6969
134436	1731	8212.22	95441.4	7425	8424.41	19.2125	19352.8	1632.24	16444.9	2336.63	1476.39
111587	85718	85314.5	91888.2	76122	7919.66	44.314	7354.88	1184.21	11578.8	1379.98	823.914
11872.9	93489	83223.6	9496.81	75553	78498.5	81.6799	2186.34	868.944	32344.6	992.289	1973.96
19881.7	88363	81495.7	46952.7	39419	7861.23	76.33	7479.75	3421.9	14238.3	65.33	251.54
1226.98	86693	77263.9	68941.7	62261	72568.7	41.788	3736.38	2245.73	8657.53	4892.83	173.744
131525	14543	8245.32	91835.7	751	8236.58	54.6125	1219.37	1575.78	22959.9	2433.82	1181.67
1674.54	88627	7893.22	9799.85	76563	77722.4	15.9261	9632.4	82.6542	2649.34	1265.33	1635.81
13892.2	18844	83645.2	88412.2	73548	7878.97	36.8488	688.139	474.234	22147.5	665.716	32.9816
128539	12362	82295.2	873.766	6945	75561.5	47.8163	13258.8	694.265	32585.8	71.438	1383.46
13200	11262	85423.6	68814.9	54675	82484.7	7.4111	3148.69	559.42	14381.5	1231.63	1457.33
18943.1	89863	7945.93	66222.2	54175	819.672	19.3722	27179.6	929.94	2637.75	1753.13	1852.76
88781.9	72646	892.633	93565.8	776	79629.2	89.1919	26247.1	193.737	42947.7	2962.65	1464.83
96194.7	866	78737.8	12826.2	86986	7747.16	92.7128	9572.93	674.162	13465	17.361	145.236
126517	11655	81564.1	89934.3	71243	8273.31	131.514	119.29	51.6373	37651.3	961.533	123.134
117466	9875	84712.6	114218	95942	7819.82	87.9326	13211.2	171.796	1729.42	1462.35	1655.47
125633	1546	81887.5	86125.6	7212	78282.6	19.957	1395.45	1628.66	293.719	3784.58	1678.18
139630	13156	8878.78	9267.62	67232	87990	194.889	1336.35	396.14	16773.9	822.932	229.942
119328	9766	812.719	81874.2	6666	81217.3	1.6585	13767.2	1524.26	2575.29	1592.81	1574.48
125376	98291	83595	11521.9	95515	7892.35	2.7913	96.5381	156.792	34744.8	162.636	1946.5
139883	11536	79691.5	11416.9	91992	8129.86	68.6564	1386.53	49.5621	26655.5	697.45	1727.87
92872.9	76867	79182.4	72848.4	66511	7178.54	273.912	9643.28	892.658	27618.7	998.969	843.522
93399.6	83835	7312.92	62929.5	55382	74467.2	18.258	17699.9	619.863	16913.3	115.763	24.3892
115452	97699	77444.9	82242.6	74811	7246.23	37.1848	459.5	863.714	17882.3	1124.95	768.752
11835.6	86752	83729.8	15764.5	87972	7879.77	8.2491	1127.85	1137.43	17544.7	1461.38	1167.74
13224.5	1267	8444.17	99453.2	79711	81767.5	65.9282	5139.79	868.993	313.984	1674.54	2592.97
117568	96487	79854.5	8361.95	68155	77273.9	188.831	6833.55	682.458	249.728	986.114	1122.77
12936.9	1253	82685.5	13917.5	83154	819.328	142.297	1359.58	792.974	13575.2	65.3828	422.171
13686.8	1386	8382.95	11363.9	926	82142.2	114.329	4551.75	798.593	16681.2	654.759	875.624
119488	9544	828	896.859	76296	765.646	421.629	12643.4	492.872	15468.9	1342.51	1913.77
98159.2	8519	79893.6	15667.4	9183	75433.5	132.131	28253	793.157	27329.7	795.585	995.755
98936.4	86963	74559.3	53184.8	47659	73134.6	191.717	63.3428	562.547	22928.9	666.432	382.389
134941	1357	85438.6	93172.6	7587	8655.48	51.463	4784.98	166.866	34612.6	1852.84	245.149
69496.6	61334	74257.7	5395.73	47542	7438.31	95.4222	1888.19	668.168	757.724	1534.49	87.32
13338	98514	88724.5	783.75	629	82361.5	8.5441	13757.4	921.335	31296.3	1182.36	2485.13
14692.5	1117	8361.62	926.133	69154	85538	54.834	229.748	582.779	26617.8	771.976	1811.18
114917	92166	81713.7	958.977	76138	81841.2	64.766	19164.7	1127.85	28656.7	1482.5	232.857
13566.3	16285	83282.8	65297.4	5941	845.492	43.3334	11614.6	1493.49	12996.8	2432.63	2276.63
117263	95434	8526.12	978.962	74935	7878.43	83.1795	3322.13	727.462	1547.33	548.352	1793.77
1935.62	824	89315.5	94415.5	75784	81648.2	127.642	1535.19	171.398	24525.2	2934.31	1355.67
147137	114263	84391.2	118147	93923	82438.9	14.8652	3252.75	2356.98	24363.4	3128.2	214.112
111998	913	8655.62	67227.4	54283	81163.8	3.877	525.199	924.17	1175.5	1329.79	555.848
995.586	74568	79934.3	74152.7	63948	75994.9	56.645	14684	724.455	279.654	557.986	954.144
1243.62	8161	8499.52	91592.1	75699	79295.4	11.3482	1843.43	1662.13	31534.6	3172.32	1796.71
8552.58	68379	81964.9	19488.5	8994	8537.52	15.9743	121.191	94.575	12815.8	1634.52	946.654
96732.8	79682	79559.8	97732.5	8722	79346	15.316	17728.6	1431.68	34863.5	176.919	2577.62
118627	99538	7814.5	84576.7	6954	8267.91	111.44	9772.13	821.354	2461.28	1495.15	1294.22
12251.9	96121	81988.6	7934.3	62441	83235.2	-6.4485	563.378	699.256	2131.19	146.295	195.923
133624	13635	84500	83994.4	71751	76719	19.4839	177.313	1312.36	341.121	1981.78	146.867
111182	92511	78762.6	97734.2	79762	832.694	495.188	1871.83	1819.75	15946.6	2549.3	2528.56
1588.31	8572	8949.62	11742.8	8174	81573.5	139.399	18735.5	147.485	1654.59	394.121	188.179
1391.65	15248	81515.7	81186.9	6598	8728.65	61.421	2998.41	595.273	13116.7	978.234	1556.67
13319.1	14549	83438.8	75263.8	61553	8134.16	178.795	1589.7	879.632	3796.94	1644.81	85.8145
117966	9715	79578.3	67218.6	57597	76483.7	73.3165	1131.82	1286.54	1296.13	3293.66	1242.96
95369.1	81818	7639.43	68179.2	6851	73428.3	531.925	15373.7	649.586	17246.9	881.721	439.647
15168.8	1865	91529.5	142346	14569	89211.6	38.388	9312.27	765.116	14839	84.3224	554.616
89874.4	7437	79265.9	73952.6	57163	84784.9	91.9199	5985.18	51.8643	15515.9	591.664	71.669
9892.55	8147	79559.7	14951.4	847	81875.3	89.545	2382.57	1323.97	14382.2	1456.36	927.463
114773	8944	8498.13	55159.5	44532	81176.2	49.6648	2142.73	1211.47	1817.84	3358.67	1933.58
136453	17219	8344.59	9986.79	77491	838.781	-29.776	5284.49	1472.92	25276.6	2733.14	2162.41
1213.66	93634	83999.6	19181.5	873	82216.4	46.6138	26129.8	475.976	2172.48	683.798	89.4711
158886	117594	88548.5	127354	99434	83938.8	22.949	3879.12	673.993	34765.6	738.212	2465.75
129526	1366	84576.9	72458.3	58887	8639.69	114.563	3129.85	1976.75	14492.2	3727.73	2141.36
121439	9265	85899.9	62827.5	49843	8268.62	91.155	7136.83	2424.68	24855.5	4551.33	156.265
132285	1491	82636.6	7573.52	6191	81211.7	58.4495	14253.8	162.395	16825.5	1787.11	1351.54
78457.9	66135	77747.3	97456.7	81215	78642.2	28.4337	24.9719	575.415	12144.2	1198.23	59.7516
131645	1574	8218.57	51111.6	4266	79627.6	18.2277	618.82	65.618	22132.7	797.65	156.976
135899	112639	7968.67	118479	12978	7541.23	114.713	17795	1884.49	32214	2826.69	2535.75
1396.97	97598	87938.9	916.234	7382	85293.1	-43.184	4352.87	2671.68	32734.3	2595.5	1889.83
136296	18166	82579.8	8822.86	72226	848.625	146.168	143.682	6.2833	3185.44	15.3677	1183
16371.9	88945	78376.4	6477.45	51393	7712.43	59.2634	3759.2	1338.44	25228.2	2348.53	1937.77
127869	1716	8324.56	14433.5	86168	79428.2	98.5386	11744.4	635.472	3189.75	487.3	1346.51
11644.9	9415	8776.62	62451.1	567	8773.59	145.894	1785.94	1419.92	3229.77	2317.38	2365.27
111512	92823	78731.3	11752.7	83387	7997.12	128.648	955.575	958.151	25173	1219.42	2498.85
13633.4	1551	81495.6	98739.2	7372	87799.1	268.867	2247.94	69.3616	24745.1	174.567	1854.87
122886	1455	8169.65	7961.4	67251	77571.4	125.5	17948.6	894.197	18425.4	159.629	1568.58
141589	19531	84717.3	117743	9614	85157.1	96.2389	11747.4	1137.76	28853.9	1746.64	1525.18
11878.4	89	7519.12	61117.2	55992	71534.8	1.8989	6455.96	4179.98	1584.52	1129.18	2587.39
11219.5	91769	78712.3	93719.3	75357	8155.22	14.341	2931.63	175.817	27336.4	1679.31	263.538
14147.2	1986	91767.8	116888	86615	88441.4	67.5919	397.868	652.148	26192.3	593.815	156.295
11798.4	9545	8437.73	94349.1	8893	76437.6	77.2344	7879.15	778.998	8452.25	766.271	1211.64
118635	93532	83124.9	92983.5	7152	86865.2	12.6831	484.794	989.4	1654.69	865.718	241.274
111635	91389	854.281	96126.7	77949	8819.31	75.3419	1749.27	1557.58	9845.42	1731.75	2671.72
124819	9937	82372.4	81267.9	66831	79692.4	82.4549	3524.38	454.146	11256.2	796.799	43.484
152162	115822	8698.65	8775.12	68759	83594.5	328.677	26537.4	1152.42	2395.98	1534.67	79.21
12257.9	9864	81423.4	86791.6	72984	77934.5	75.2762	868.454	1213.54	16738.9	2396.75	179.423
113994	91114	81993.2	6422.83	53367	78864.8	49.793	1186.41	2393.53	19849.8	388.371	2657
116724	96881	78958.7	8253.46	6669	8731.69	34.79	9447.61	1483.87	22938.8	255.184	1268.16
127134	13884	823.359	1329.23	85836	78663.7	75.8877	25738.6	1557.41	33799.5	2295.65	1291.82
69695.7	59298	7727.53	11184.2	92154	78358.3	2.4563	1933.61	955.784	11189.2	1612.1	75.469
1848.31	89211	79691.4	97991.6	81334	78958.2	8.7567	2638.28	564.599	2394.25	576.827	156.374
98578.7	82315	78484.2	83439.8	75766	72173.7	22.9555	457.518	711.852	14157.9	712.13	63.195
116339	96422	7972.86	78328.8	62986	81500	19.5157	24291.6	1217.95	28877.8	1937.98	1232
111969	93511	78472.3	65384.4	56931	75267.2	71.278	8486.69	645.699	1644.14	77.3259	743.624
11969	97278	8216.52	98948.1	82643	78466.8	73.4912	3797.85	494.324	1197.49	75.9874	1411.12
112439	94387	7869.79	75191.5	61215	8499.94	51.334	3196.26	1849.61	13991.2	5652.87	2432.68
13687.9	16934	83844.6	167.231	8376	78345.7	417.678	5917.77	687.168	9672.33	1317.42	872.441
13596.3	83364	81441.5	92146.7	7354	82117.6	56.533	132.128	1113.41	8638.68	1432.78	236.949
138125	13143	87763.4	94522.4	73763	8398.78	8.7296	1131.4	1195.88	3211.94	284.15	1297.95
76154.6	63493	7865.55	93426.2	72193	84811.2	18.3195	4799.84	437.22	9896.89	735.425	332.768
12156.7	1164	795.266	85327.4	65956	84784.3	126.85	27519.6	591.922	3464.23	963.128	249.762
112762	89311	82744.2	96765.5	8155	78238.5	13.29	1826.92	154.347	25718.3	2769.59	249.135
13396.5	98944	88729.3	67573.4	51744	85584.2	-22.7777	473.378	3842.92	15213.2	814.272	2146.22
1676.65	91663	76291.7	51791.5	442	77137.4	-11.2444	1976.23	238.312	1648.16	3912.32	1461.15
131950	94875	91145.9	74297.3	58683	82973.7	47.5644	1127.86	789.564	31592.5	1388.92	2266.19
12913.2	11635	83189.8	9762.15	75123	85162.1	34.935	4717.58	2427.91	32263.1	432.964	2649.56
1293.54	1167	83346.6	11899.2	9469	82898.5	284.189	1688.34	725.515	23953.9	573.981	145.577
139838	17813	853.312	99634.4	8589	8124	-5.9378	2379.77	369.953	2666.86	565.195	218.888
134246	1699	82922	82546.6	6733	8379.37	71.6945	865.485	3546.57	32837.1	3876.95	2497.27
84117.9	6812	8948.45	82648.6	66374	8165.19	45.4843	3488.63	128.869	17497.5	1461.9	117.813
11949.2	86123	77579.1	76482.9	63622	78783.8	69.498	18815.8	524.916	15134.3	567.675	936.21
115864	94381	8453.4	87224.8	78768	72572.2	88.554	3494.58	57.89	14457.3	65.45	828.324
129458	12859	82483.2	91166.3	76438	78163.6	76.8188	24470	1215.63	24539.1	21.5854	1712.87
128773	13178	81793.1	79469.7	6219	83745.4	15.9875	11113	477.298	18966.9	74.6455	1436.54
1342.98	13444	8497.77	99747.3	8756	8948.55	135.177	37241.2	1653.43	18795.8	1978.23	16.8376
11928.5	9751	816.896	95954.4	78843	79759.4	33.6972	7444.7	189.238	8883.9	1459.11	1568.74
18867.2	86134	82832.8	75116.3	6342	77644.5	328.457	7138.8	715.972	32951.3	74.7457	127.42
124485	13225	7933.38	8458.68	76429	72525.9	57.9211	11736.5	115.773	25188.1	1755.32	1861.12
15487.6	11199	8864.65	11524.9	87358	86291.7	-2.7389	6138.87	1223.25	53675.4	1884.67	1254.18
13173.8	1532	81983.8	8681.95	7554	75794.1	15.7823	385.373	2154.17	16232.2	7859.47	2665.96
11118.7	9321	7833.16	87178.3	75725	75448.2	93.3662	7489.66	4928.21	2182.74	95.1768	269.193
125844	1482	8277.69	9816.69	743	8396.63	68.1387	3286.51	131.444	22627.7	1661.36	98.389
1478.27	83827	81917.3	19128.6	86411	82765.5	61.2954	1322.19	21.889	26686.3	3452.22	1656.35
131818	14225	82886.5	8985.84	62453	84983.7	7.593	5949.58	345.413	35758.8	3315.15	1224.36
124239	94858	85835.3	9828.68	73191	881.573	89.961	3998.49	2419.6	16853.6	537.747	1929.26
11668.5	973	78395	7272.69	59726	79794.8	86.456	12545.2	54.5883	2893.42	593.138	1637.4
15632.4	115458	8551.62	93487.6	73362	83514.6	397.18	4618.45	4148.58	12934.8	83.2754	2122.89
114336	8946	8381.22	5963.99	4577	85344.3	156.982	5693.8	794.325	1272.61	14.3135	1756.67
13518.3	73274	92586.4	9847.44	72643	88779.8	133.823	2924.39	1198.87	2182.77	1539.72	859.416
99286.6	81259	875.396	1236.77	8431	79567.2	-46.9569	16856.4	1998.3	24284.6	2859.96	2468.74
127589	14689	79871.4	7582.59	6261	79286.7	25.499	12914.9	615.634	18795.4	1114.86	1938.42
97373.6	8441	79331.1	7321.16	6237	7657.27	167.86	3266.62	2221.48	924.449	4144.43	1975.6
14332.5	11796	836.625	1335.53	8424	842.727	91.9357	23592.9	254.852	25591.9	313.677	1841.49
134978	18382	81618	83458.7	6619	82848.7	53.6837	25658.4	666.628	1617.41	789.815	852.631
15595.5	115522	85433.3	17241.3	8738	8748.55	-18.2497	12648.3	288.813	16471.8	62.822	2228.18
136895	16662	84112.6	1175.34	77662	85293.6	25.175	8178.47	441.818	19948.2	86.4985	582.427
15134.5	82127	83895.6	84772.8	67538	82259.9	51.8	134.776	192.24	16751.7	122.686	1249.61
91733.5	74416	8786.63	11174.3	91284	7998.47	18.683	1755.28	553.557	5567.85	855.2	1259.36
118668	97854	79476.1	62655.1	52451	78285.8	5.3252	6132.86	1198.96	1648.54	184.683	1988.78
117433	94147	81745.6	8616.23	69935	874.648	5.4635	67.4189	2662.63	16665.7	4115.54	192.679
1294.91	97794	8147.76	8636.27	6426	8236.62	425.657	422.327	442.178	8934.17	785.492	173.893
1626.88	82933	83785.4	115114	91829	82153.9	7.5338	1959.46	854.724	13372.6	871.526	1288.55
133486	1597	8262.94	97719.2	7793	8226.38	176.2	15817.8	525.456	15820	576.84	1379
14399.7	113358	83198.9	9868.47	83475	77417.2	321.638	15.5353	981.377	15651.3	1263.84	1617.39
137674	1658	8572.55	92817.1	74851	81266.3	62.1872	6789.95	584.255	17568.2	86.8264	665.931
134669	15414	83723.8	15873.5	832	83594.7	38.7695	13127	98.763	2797.75	292.654	1673.89
13896.6	17582	84124.6	897.531	65971	79569.4	48.8352	1786.9	945.574	3321.84	1897.74	176.431
11751.4	78342	92647.7	62492.7	572	8776.38	14.2512	4583.79	74.5729	18536.6	767.171	49.18
138400	1689	84855	126156	9773	84621.4	161.314	191.18	1327.2	272.572	2899.34	1985.7
1619.23	9315	76996.7	6952.57	59414	76167.7	141.557	1571.94	453.192	1496.22	716.48	391.895
15429.2	115297	8555.45	97462.7	74993	85172.1	41.586	25447.3	798.275	26371.7	1273.92	863.923
114600	94595	79394.9	9348.85	76143	886.847	39.414	12625.5	468.297	1972.59	9889.87	2642.69
127986	12719	81656.8	8683.94	69227	82175.8	68.2297	17362.9	1391.1	23152.4	2274.22	293.919
132616	1479	832.789	1279.13	79713	82444.4	117.356	4122.92	163.499	12348.8	3722.66	1827.66
13956.7	86831	78461.7	5168.29	45179	72773.4	65.814	6943.57	1343.46	18300	1947.53	1225.71
141496	11675	83786.9	113567	92123	8791.31	15.4576	1546.18	1288.79	33316.6	1321.74	1233.43
112651	9654	76859.9	118539	97386	7977.62	86.8733	6.493	135.622	18639.7	198.369	2479.92
14638.3	111695	85845.6	132283	145	83318.2	18.8158	26765.4	731.978	19851.7	816.668	799.354
141822	18924	85329.7	92593.3	7257	86371.4	113.636	9242.9	743.358	42154.4	921.355	2684.32
132693	1715	81261.4	91531.7	75451	7953.54	9.1131	52.2446	4134.71	22181.8	8261.39	257.47
13372.6	1596	81298.3	71421.4	57416	81522.9	33.7278	1748.36	177.382	1242.92	171.588	581.683
12758.9	11283	82214.5	8821.45	65811	8483.74	58.995	1216.63	129.418	193.228	1925.4	251.374
116326	9419	8185.27	93262.8	76899	79481.8	88.795	15736.5	899.825	22387.4	1141.74	1196.94
13128.7	9339	9228.62	8411.37	65737	83844.2	39.5288	1661.63	318.144	14756.9	524.85	2611.16
12799.1	11553	82544.6	93213.2	71717	85179.6	12.8444	6136.82	52.7315	95.5957	597.624	378.264
12477.8	92774	8516.12	72522.6	675	78236.9	26.184	4776.58	596.513	1815.73	51.8974	573.935
14443.5	8349	8263.17	55316.9	4589	79138.4	28.9871	3559	135.392	149.492	2855.61	663.656
128994	99799	8477.45	881.562	6327	83788.2	16.7845	3971.29	217.629	27415.3	3350	1839.13
12888.9	12977	81517.5	8614.48	64577	81811.6	44.2318	614.116	558.524	18625.9	794.472	793.634
134354	9687	9954.23	75445.4	58551	84445.5	64.7736	15527.4	115.827	24735.2	1483.36	718.429
12249.4	9913	811.922	87633.8	66738	8655.48	5.1265	1485.64	2395.31	19947.9	5416.63	1944.97
15259.8	8789	7929.86	112155	91585	8255.37	127.343	12.214	716.193	13223.2	1319.52	191.619
137327	11242	88894.9	69828	51543	88785.2	44.681	12.8192	278.527	1262.17	517.189	1358.19
1332.75	16435	8232.27	113577	9791	76663.4	44.3376	177.311	842.646	19732	1139.44	724.936
123243	98863	81697.5	8584.36	69218	81274.1	14.1141	1122.11	129.34	7334.25	132.238	1183.27
118535	95767	81116.8	81334.4	67543	78917.6	66.1447	2747.81	265.132	22652.4	4575.55	2256.85
126452	1453	7928.22	83828.5	7361	74633.3	67.1889	5739.39	2856.65	23361.2	5184.22	213.813
129335	11482	83523.5	19446.5	9154	7956.34	24.9543	195.462	1247.79	14538.5	2191.47	232.719
148976	114798	8547.63	99846.4	77763	84147.1	14.482	463.363	629.225	16714.9	599.122	1159.94
13416.9	1731	81846.3	893.422	7763	7569.38	13.767	11786.3	3587.43	1873.25	889.337	2561.84
14965.1	8835	8599.2	75891.7	64767	76792.8	54.821	29774.4	1137.23	19912.8	146.778	1622.72
1299.78	9786	8116.47	95194.9	8122	77864.9	27.2227	1932.68	216.293	8674.19	3577.82	1896.47
11513.2	9257	81544.2	9695.87	7387	81325.7	21.3292	15889.1	1159.23	36881.7	199.42	245.566
131392	12494	8413.96	9543.36	73463	8773.35	127.358	2432.29	1859.15	27445.2	2544.86	2353.29
159152	113397	91979.6	116666	9545	84442.1	1.1472	2224.37	2648.68	12638.8	5687.55	1823.18
138874	11559	8232.22	7148.82	54882	85357.8	17.554	12268.7	339.263	6571.25	5318.98	2321.14
12560	9592	82386.4	67776.5	57799	76848.6	8.2897	4281.55	989.568	1924.57	1221.93	943.53
13429.3	14544	84183.3	12584.6	81988	81999.6	112.876	6459.91	83.2457	26646.7	1358.48	661.179
133325	14382	8377.66	93798.5	79495	77327.9	62.325	12447	1111.54	23596.2	214.941	2545.2
119537	97745	8147.22	792.477	56753	81875.2	18.4457	21426.3	1983.53	1977.34	3592.5	1895.75
117657	96823	79637.1	7967.33	66739	78172.4	55.2129	282.797	1657.97	19498.7	346.342	228.542
124745	1889	8132.77	71422.4	55337	84586.5	186.944	2364.73	1342.51	23271.2	212.818	134.896
117853	9213	83834	88974.7	72578	8341.8	6.4333	8585.83	687.295	13463.6	869.545	1658.38
1287.62	9337	85141.8	73185.1	57341	83644.5	6.1334	827.819	154.242	1614.8	2614.47	1147.42
116166	91199	83476.7	1117.72	8562	76649.8	84.8468	5173.48	834.874	12893.9	467.154	1161.84
14123.2	16218	871.586	88965.8	6632	87937.9	148.371	2579.96	254	18582.6	2927.27	2459.85
131673	1662	8948.72	71927.4	58275	8889.52	73.747	1912.8	548.636	11154.4	968.543	1977.22
136256	1667	83762.8	96172.3	7562	83367.5	69.675	4341.96	1755.16	2561.39	3336.18	254.751
117134	8721	8823.36	86987.1	67546	84398.6	4.5333	1733.41	797.261	2487.95	121.386	193.926
13743.5	16667	8442.41	72388.9	58127	81615.8	3.6448	13119.5	1351.92	15652.8	252.437	2196.12
1265.35	99827	8346.91	68673.3	5267	89533.3	83.7768	16462	483.412	31739.2	623.739	541.222
114597	95297	7888.66	66522.3	56249	7755.5	29.957	4239.88	55.2684	888.466	645.599	193.981
15452.7	114434	86163.8	9574.88	77226	81217.7	12.9286	196.623	859.596	17294	1195.87	1879.73
1135.97	83394	8672.4	6613.41	57274	75639.9	-18.752	864.638	1434.41	863.992	3154.99	1685.46
129829	14747	81229.3	93384.6	74347	82317.4	18.7827	6339.59	132.236	34162.7	188.795	172.238
19957.7	86334	83468.7	729.93	62526	7641.38	9.414	3121.93	2126.92	3263.47	434.642	121.347
137595	17146	8416.47	117817	99338	77726.8	-34.5521	3983.19	3572.54	14615.3	739.144	2628.52
141411	18991	853.227	13588.8	77266	87862.6	81.2816	52.229	537.261	2521.37	689.575	1496.57
114354	9355	8536.23	7724.48	68866	7355.53	28.525	2973.27	993.932	1856.37	1827.84	1927.12
142533	9972	93689.4	948.231	711	84173.4	6.7694	2796.85	12.3746	37337.3	1871.54	1923.34
13818.2	88347	7712.5	66486.7	56687	76865.4	59.864	9948.56	562.225	1126.3	785.882	691.856
125476	1119	81329.7	79154.8	61621	84183.7	8.6275	2144.72	768.928	2422.58	1239.55	1413.52
113262	92888	7999.97	77862.4	6742	75686.6	141.468	12780	638.317	2465.44	752.948	115.617
14556.9	19722	83953.4	11644.7	9659	79983.4	-15.8446	3578.82	34.4949	1261.45	6957.75	224.391
126872	12682	8975.94	93157.8	77735	78538.5	81.98	15458.1	77.71	17266.8	569.684	173.199
88575.5	71115	81626.7	85734.4	75247	74669.9	26.946	4669.19	164.2	2434.39	3338.45	1797.24
126378	13958	79669.8	67669.1	53834	82378.5	23.476	1869.19	344.88	27126.1	889.426	893.815
111933	94136	77926.2	97944	84744	75744.8	-36.3284	16971.4	292.583	22992.2	5162.57	2438.16
12317.7	9765	81235.6	73198.2	6393	79431.5	73.3451	13846.5	815.133	17894.9	734.729	2218.93
14745.9	17924	85466.8	8958.88	74836	77991.4	52.6617	2393.37	1264.39	23464.8	188.895	634.3
119545	96927	8829.16	91684.2	75314	7978.87	-54.186	46114.4	3135.11	3293.78	66.194	2176.24
114327	92899	8652.43	82484.2	66731	817.938	-9.2725	3452.96	248.215	22635.8	5332.23	2193.47
124832	1957	8134.18	73279.2	59149	81192.3	95.864	14395.6	1468.55	35868.7	2361.48	1994.89
13993.7	89886	75822	58734.5	54231	7978.35	15.481	13139.9	997.26	178.199	1776.28	1828.75
136452	15365	84871.5	112642	89461	82517.7	81.9928	13711.7	61.945	1653.47	518.475	649.666
12137.9	96355	81712	7684.4	697	8268.34	6.987	14926.8	1297.86	27833.7	2322.27	259.886
112271	93195	7895.62	8788.12	7491	81635.9	23.8887	868.949	742.145	2254.16	1157.92	1567.83
119531	9299	84241.2	62664.6	5177	79326.9	112.219	22383.7	881.825	323.412	1666.32	1767.24
1959.62	91119	78821.4	7787.97	64594	78212.2	271.724	1754.65	688.494	16389.7	912.884	1929.38
16719	85469	8183.86	58531.5	47485	8781.73	89.198	1239.85	537.739	799.785	1287.62	223.157
129954	1389	84836.4	72338.4	55937	84752	-8.4899	2698.74	2268.94	18565	3519.73	1759.59
87864.9	6991	82367.5	8619.93	73966	76367.6	12.8431	5862.29	16.1327	2677.19	1449.23	711.824
11423.5	88427	75168.9	5534.7	45158	73339	46.594	5885.85	338.637	12292.6	6344.38	1541.34
14442.6	1927	8639.97	121726	96754	8245.94	-92.6159	435.721	468.76	22136.5	6238.59	1986.2
1288.47	96287	87665.7	11881.4	84411	8687.42	5.2845	3676.94	784.165	2489.15	81.218	16.9449
92297.8	7953	7657.22	63541.5	55779	74656.3	18.6828	12393.6	649.393	16894.4	175.999	2393.15
111989	86281	8562.73	79997.5	65497	845.156	45.7683	1263.64	524.544	2198.45	644.21	584.16
159652	11883	8849.94	14814.3	1183	87598.5	39.6465	2224.97	791.943	15728.7	467.523	399.593
157692	112591	91788.2	92944.9	68338	89133.9	29.2711	655.554	74.7531	27961.7	944.356	94.5486
16339.4	8889	784.664	69112	58883	7692.73	725.558	388.712	1249.17	1287.52	24.33	625.745
131177	15557	81442.1	75238.7	59253	83216.9	737.292	94.1	557.137	112.745	1136.4	278.212
113157	88815	83498.6	94443.2	77266	815.484	461.229	5665.38	954.277	24384.2	1925.84	148.376
137997	17349	84246.4	85896.8	6479	86994.6	188.533	3364.74	1163.76	21628.8	1467.47	575.211
11242.6	89799	8232.35	69763.6	5973	76579.5	61.896	3269.6	1122.6	19655.6	1981.85	12.5729
157213	118686	8689.56	13574.8	1446	82245.8	233.955	359.724	593.144	2722.46	899.118	694.376
134564	14679	84246.1	139927	121927	75211.2	28.469	9646.26	1578.27	38546.6	3349.99	1139.63
144490	1847	87298.6	9135.47	72462	82619.8	235.12	1628.26	154.42	1812.14	232.834	1242.6
1319.23	14378	82257	98719.4	81223	79653.2	315.836	5117.97	2133.43	22987.8	3149.95	1221.88
138124	17539	84175.2	84989.7	6727	8399.19	118.184	26279.7	884.226	2321.18	855.548	775.418
131568	13795	8371.72	69383.3	55179	8246.47	79.4978	7579.85	1335.48	1978.66	219.413	638.396
84462.9	68616	8671.59	19495	81868	87651.6	24.398	161.556	877.583	57772.8	455.625	1196.16
115442	94535	829.547	629.824	5451	77978.9	139.925	2288.42	659.124	14162.3	1153.26	553.613
6828.83	56114	7142.48	56423.1	51738	7147.57	34.9737	4788.95	771.248	12832.3	89.4392	729.489
156352	11211	92973.3	112984	84731	87388.4	235.968	266.696	58.5666	23425.8	98.4965	953.687
134295	14661	8492.13	8418.4	6525	815.367	181.885	19348.3	576.822	11393.3	847.94	54.277
11967.7	9726	8636.84	965.492	74344	8467.79	123.115	1226.25	683.333	28642.6	83.7729	652.472
135584	17195	82892.2	126722	1454	79813.2	19.9385	5774.74	787.247	23518.9	732.28	473.442
12611.3	85638	92299.9	98838.2	75918	85321.8	15.8635	5251.78	788.522	28116.6	956.848	726.438
149967	113874	8638.16	123515	92558	87455.9	545.387	3764.12	565.231	26559.4	597.685	324.817
11568.5	96883	7822.74	113552	9439	79134.9	21.6644	2264.63	469.443	28845.3	68.7834	946.189
146300	1763	8914	9365.97	73935	8312.23	292.167	3358.78	875.262	11824.2	1117.82	1292.26
143298	14391	89961.3	11817.9	84435	7927.48	12.241	76.29	799.676	16353.7	197.966	68.688
1657.68	9516	76788.6	688.254	518	7722.48	468.533	1511.38	1143.34	178.816	1643.15	337.535
129815	14158	81679.3	12698.5	85827	78418.8	228.92	2774.45	156.886	29791.9	1766.2	879.292
11811.7	97592	7938.85	86453.4	7286	77762.9	195.179	6194.3	733.246	17414.5	1124.85	9.5627
77491.6	6455	7873.16	65469.6	5381	8831.58	65.5256	7283.52	836.987	14973.2	985.472	81.7138
95392.8	78166	79979.3	88318.1	7318	79268.4	115.222	96.5312	1439.79	29258.3	174.28	997.187
114913	93387	8642.45	65824.1	55814	77289.8	153.344	258.787	136.328	3474.78	2729.84	64.8822
147376	18787	88783.1	93965.9	73563	83712.6	24.4673	273.438	1795.49	26626.4	2976.67	1329.67
12192.5	99526	8282.4	75271.7	64422	76573.4	28.6585	3574.84	59.2611	13533.8	628.674	27.1732
18223.3	89775	793.336	82863.5	68354	79447.3	92.9732	11653.2	47.851	2272.85	691.766	458.923
144230	111154	8537.49	9291.82	6637	89157.2	179.622	328.495	732.125	2967.44	668.251	643.639
118963	98979	78767.9	69836.9	57647	79394.9	146.376	1166.64	115.767	19672.1	1668.85	1149.53
13552.2	83344	81426.3	62783.9	5392	7639.44	394.248	3414.28	722.622	14219.8	111.442	72.776
115117	8239	91959.7	113766	91967	817.195	22.9646	4559	578.274	293.949	725.292	89.818
148785	111764	87244.4	12539.6	1256	81966.9	339.163	2814.67	3317.75	2222.64	2685.14	113.391
14425.3	111555	84717.3	14161.2	82443	828.347	294.796	275.324	113.213	18253.2	144.39	1121.82
139477	18552	8426.12	14938.6	84812	8188.22	2.5855	2863.24	315.541	29435.7	214.579	991.987
11544.2	91574	8259.3	99221.5	89894	72336.7	197.494	6842.47	172.337	23152.8	171.846	686.835
149569	113638	86257.5	9934.66	73326	88754.7	315.438	1694.83	853.542	19267.3	1273.88	872.371
15257.8	87815	78553.5	64349.6	55623	75817.8	91.2785	13739.5	138.376	21799.5	1896.24	629.513
167772	119689	91863.8	8322.16	6415	8559.47	16.379	3121.92	789.833	18183.2	847.852	343.483
11843.1	91695	84367.5	69320	5836	77915.7	815.565	1512.35	1136.79	15188.3	1959.12	775.622
126518	11947	81331.2	79913.3	67238	7789.48	669.574	1618.48	855.384	2679.54	2194.35	147.175
128775	14138	814.398	71157	58915	79153.8	3.679	141.318	186.673	9148.72	329.663	558.655
122723	95745	841.695	9577.84	79457	78939.7	38.3123	3923.74	592.227	2749.29	589.583	969.481
111482	9919	8357.82	12882.1	99343	8497.23	269.855	1625.37	2485.46	34226.1	178.594	615.762
136.766	11956	87419.5	125173	9588	8627.76	19.4743	2779.99	561.856	1239.56	543.462	275.864
68341.3	59327	75493.7	9743.46	76619	77617.3	69.4543	3266.63	476.522	83.275	713.256	26.571
18955.5	9425	75761.3	72965.3	64231	74447.8	119.389	284.455	2217.32	13238.8	3347.33	943.556
11541.3	95431	79256.6	65211.1	55131	77518.6	122.476	1622.16	52.2863	15232.2	732.166	1113.47
14394.2	86439	79149.2	66739.2	55819	78357.2	99.5879	667.586	649.517	13978.3	765.515	898.872
11799.4	95816	893.398	93712.4	77383	79365.4	24.3242	486.29	597.888	22986.8	658.268	752.293
1183.5	92742	78318.2	63239.4	52538	78885	194.573	1612.5	799.981	15745.3	1318.42	649.456
117513	98913	77859.8	119291	12721	7617.77	45.974	1675.93	165.99	1525.85	348.793	193.424
169887	118891	93646.4	92498.2	67734	89496.6	315.393	683.886	55.8285	21861.8	625.614	461.327
114184	943	79582.9	62839.3	49891	82544.7	145.112	2412.32	2665.48	11665.7	3376.52	184.121
138954	1583	867.242	97554.8	75983	84141.8	378.673	15164.6	1178	177.639	2126.23	739.161
11985.6	86523	8464.94	74581.5	56326	86776.5	45.8275	1518.35	1399.53	15285	1679.14	196.512
58693	47359	8122.19	779.312	65266	78222.3	31.8266	233.713	1291.87	1531.58	1918.55	862.314
13352.4	13387	82628.9	19692.5	84399	85176.2	884.452	9384.57	1267.68	39894.6	1392.26	1195.27
11896.7	99655	78196.5	72676.1	6277	75954.9	15.2321	1627.36	2214.66	14153.3	46.8325	953.129
99111.8	84355	77.469	6162.53	54115	72859.9	17.22	1154.24	177.367	3231.2	1328.24	877.255
11296.8	9182	862.375	8272.88	65571	82676.7	315.795	4599.63	61.519	22372	836.99	95.4421
15715.7	89739	7723.75	62812.7	55222	74544.3	69.5954	8815.73	116.364	14326.6	1585.68	843.115
123113	99294	81256.8	91714	75226	799.73	141.815	8677.97	1442.22	15886.7	1891.78	591.443
152676	11428	87748.3	111236	83116	8778.26	498.282	1468.76	83.5145	39621.9	771.997	591.41
118328	93976	82518.5	12549.5	98892	83162.9	719.292	5759.18	777.621	22813.3	774.355	45.784
78442.5	66734	7734.27	82545.6	7192	75237.2	48.7352	3695.77	2573.24	1345.98	2314.73	197.556
11575.8	897	81359.6	7455.79	6455	76274.5	7.232	6792.88	569.747	13771.6	819.341	816.888
63863.2	53579	78115.3	114222	98182	76242.5	26.4111	4919.75	988.323	1715.2	1153.95	42.382
7739.78	63356	73173.5	57826.4	5881	74481.8	86.2918	218.391	831.866	632.822	163.33	692.527
117393	97826	78644.5	65754.8	57594	74822.2	55.26	15112.1	778.282	197.775	1328.52	636.852
113867	86131	86640	124739	9891	83339.8	193.833	575.288	85.3221	21647.3	892.197	346.336
16579.3	9323	77331.2	77477.2	64659	78528.2	248.326	1887.19	519.423	3181.57	716.281	332.582
129232	1623	84168.9	84492.5	68898	8369.59	66.3515	14874.3	959.382	19339.8	924.767	559.317
122466	97347	82446.5	69133.8	54227	83551.6	79.563	719.348	69.6939	29944.8	833.613	421.861
1195.29	84447	92355.3	15353.3	11739	8419.37	117.798	1569.81	182.294	7834.4	1715.53	719.784
115123	91578	82385.3	131279	99523	86447.3	28.3694	519.483	655.24	2576.29	617.38	591.953
99829.8	86142	75949.6	94762.9	76599	8175.84	292.265	5229.96	715.636	24514.4	648.21	65.3441
126946	1585	82711.4	12647	78585	8562.5	487.137	1812.67	477.223	21628.2	852.492	59.2911
13576.6	1683	83271.4	87963.6	757	81761.8	9.226	4488.64	546.374	2532.69	735.468	831.395
117455	96399	7985.56	15129.7	81986	8436.47	191.782	211.279	1114.83	3711.51	13.2859	1282.92
137115	11594	88449.7	92237.8	7343	82758.5	38.453	3844.42	449.766	3489.39	96.7136	87.4485
113859	92459	874.359	81174.8	66847	79582.3	19.929	9925.75	1326.86	21332.2	1345.96	139.422
147965	113175	85681.6	128544	94795	88867.9	764.915	148.641	798.624	49179.4	1774.96	982.829
13955.7	15138	86986.5	11475.4	826	8311.66	127.67	13639.4	1551.29	24459.6	2677.74	627.148
127634	9752	9217.78	98399.5	75936	84923	281.644	11442.2	1173.7	19998.1	1695.47	868.699
111679	93123	78594.7	86176.8	74251	7661.41	183.998	2138.76	47.4194	1532.37	613.517	38.8364
18311.6	966	78812.3	71983.9	58622	8473.83	11.316	5978.24	129.334	21529.3	178.379	938.145
117859	98934	7872.54	9521.55	78662	79165.7	555.389	14216.2	545.571	14915.8	728.584	538.933
13969.2	15397	81436.8	8769.62	71617	817.18	55.379	965.491	63.8929	26363.2	898.959	572.718
12827.6	94863	88615.6	9466.94	68866	982.823	12.4464	5392.52	581.136	4188.73	582.458	395.466
117126	95927	818.977	799.18	67135	77127.4	127.819	1556.62	878.316	29348.2	1115.31	598.857
191.844	82491	8162.72	1115.22	96	8826.15	671.269	3691.77	82.6766	32123.1	729.514	77.179
619.668	55343	7174.16	84444.2	7434	78571.8	43.8262	1778.12	997.885	1443.67	1693.38	525.996
157467	112834	91459.8	11171.3	86366	84767.7	347.417	272.519	1311.16	15146	1388.48	952.243
131224	12235	84118.8	8818.47	6854	84917.8	292.225	1245.46	1115.52	1633.85	1612.24	1118.46
148558	11499	8818.56	13117.4	8657	78119.7	185.476	374.687	399.356	259.912	9.4126	685.11
13977.3	17654	8587.31	1655.62	83966	82777.9	45.5524	27428.4	189.153	29674.7	153.573	528.769
111879	79618	929.945	132135	1857	7976.24	182.252	15738.5	779.637	21331.4	739.375	55.3174
135762	12751	8659.56	86468.2	6757	83865.3	118.916	1933.69	791.4	17959.2	1191.93	117.967
11875.5	95726	81268.2	119172	9947	78852.2	552.395	3232.91	874.672	2142.7	824.931	539.192
12498.7	97723	83767.5	91281.1	74719	862.646	129.839	535.293	1527.96	27861.4	2111.63	932.368
12582.2	12538	79944.9	92182.3	7251	83847.8	311.179	1767.93	1564.83	18582.4	1512.76	621.162
1243.78	9897	82362	12689.6	95535	8699.62	221.3	1667	1732.46	31912.7	2578.58	982.368
131958	14339	82883.7	12432.7	87959	76319.5	644.73	763.598	91.4487	2958.73	129.744	582.498
123822	1123	8183.55	58867.2	5291	7461.17	48.384	2535.23	1178.17	2592.47	121.368	842.298
135336	1479	84639.8	83339.8	68346	79913.4	177.837	41.168	637.825	15359.7	636.234	441.477
14236.6	11799	8412.62	93384.6	74191	8249.49	235.479	12275.6	551.566	36592.8	943.125	418.837
16484.9	9239	77334.5	72845.5	62171	76788.2	515.797	21959.5	928.618	989.578	1247.89	1262.24
113413	92238	8581.78	7914.9	65662	78989.3	143.874	5747.32	2139.96	9614.28	431.733	891.88
1146.98	89423	83592.6	1215.86	99327	79186.8	15.791	3632.33	846.681	18249.9	634.15	578.146
122183	99218	875.234	73136.6	58926	8134.7	687.863	11.1484	975.463	35337.3	1627.35	691.671
125184	99783	82218.9	8221.95	67551	79749.9	32.4998	14751.4	725.973	21167.4	685.525	441.478
13784.2	8663	793.578	87527.9	72722	78878.8	13.5811	756.549	653.432	24125.7	654.773	56.9683
11342.2	93618	79398.3	1495.44	85238	8692.86	182.45	3849.38	1488.12	25221.8	338.662	183.638
14119	1939	84485.7	119360	9934	78986.5	337.181	4663.55	71.328	721.351	659.52	383.594
12761.2	9357	8458.62	87182.2	72974	78296.4	8.5351	2519.34	198.654	19896.5	1935.25	879.168
113892	9595	7779.48	95268.1	83815	74491.4	294.438	9546.15	759.959	8414.12	122.157	855.715
129124	11915	8332.59	19747.5	986	79839.4	127.367	2156.62	51.396	3755.92	673.494	57.551
131279	1316	83443.4	11513.9	85694	8848.35	838.911	146.351	2437.36	3453.23	415.916	1335.11
7728.73	6468	795.797	93959	77984	7896.99	199.468	267.544	776.431	21199.5	912.4	689.837
12562	93583	84429.3	77847.5	5957	85644.5	17.1236	2195.26	578.743	19846.2	52.524	238.295
57161.9	51835	7227.95	696.492	5332	84911.4	622.158	2896.92	186.276	17414.7	1668.39	496.439
14396.7	1553	87188.9	68991.2	52938	8549.45	16.6849	8676.99	1191.57	1733.57	1251.12	767.916
138794	99554	91367.5	129126	9789	86448.5	254.436	2728.45	2151.94	15658.3	3784.18	866.293
146498	11974	86515	7962.88	58151	79975	168.282	2431.13	1717.59	19574	2711.29	169.884
1199.69	92111	78968.7	74437	6173	7926.36	123.972	9611.58	659.218	2182.63	1222.22	991.539
11187.2	9319	78265.9	67982.4	55691	79999.8	73.9251	2311.3	788.676	29545.2	128.877	791.351
11558.9	91911	82362.2	95178.2	74487	8374.62	151.32	1624.39	1387.28	16815.5	2131.42	1171.46
122693	12644	78336.7	79973.7	6836	7735.86	17.3529	8567.96	1115.24	1960	1822.56	87.3285
139142	11394	8262.36	875.523	743	8132.68	174.619	219.297	1168.13	18272.7	191.618	868.779
132447	17419	885.462	87937.8	74543	77312.4	55.6262	6875.18	453.754	24769.7	784.852	691.777
127665	96522	86681.1	7739.85	59143	85666.5	73.444	1827.29	1228.53	43639	1462.17	1248.24
135670	1546	84641.2	191.727	85934	83135.5	245.32	2532.22	2651.39	29437.5	394.433	1223.33
145118	14734	985.938	86437.5	67235	84253.3	34.5323	788.252	945.155	718.565	145.612	911.176
11512.9	9321	8865.62	88219.9	77891	74225.9	267.515	1717.54	1591.47	3586.49	331.315	115.234
12699.8	12399	874.688	87212.9	72946	78353.7	96.8433	1897.93	524.195	17861.9	946.816	1188.12
19117.7	85234	839.73	15211.9	89594	7696.13	149.565	585.792	1582.14	1886.35	2138.94	1223.89
9786.9	84933	75469.8	7895.12	775	72385.9	217.574	989.788	14.283	1898.73	1368.28	826.777
129963	13951	81935.2	95996.2	7522	83657.3	154.791	15995.2	143.684	17587.5	1482.17	79.8834
127535	12118	81848.4	9998.55	8835	74163	86.8512	2167.57	1335.55	1716.44	789.143	397.967
124566	1598	8115.12	86546.5	7193	78853.2	484.829	1496.52	979.433	19263.5	133.698	93.5222
141784	112754	8249.12	81441.4	64334	82963.2	584.937	1636.34	563.883	8578.77	545.434	363.466
119294	95538	81831.7	59382.2	5558	76974.4	134.83	5621.45	215.332	9124.64	2759.45	95.35
13252.8	11243	85782.5	96591.2	78198	895.938	18.183	9163.66	136.713	24994.2	836.779	564.821
12491.3	11258	8314.12	1674.28	87171	8221.31	9.4523	1735.39	1713.71	2576.61	2168.34	1177.35
61316.6	5355	754.969	5913.62	53383	72592.1	86.4983	618.88	563.72	11234.4	567.764	36.544
11371.6	89164	83571.2	12833.1	8784	77388.2	199.927	34345.2	777.417	1267.78	776.19	1289.57
141531	19191	84946.6	16188.3	8415	82832.3	223.226	6128.88	623.214	4989.59	82.9728	1157.24
12624.6	99154	79727.5	7832.91	6787	75627.5	458.269	3322.14	1353.49	15378.3	1817.58	956.145
123936	99679	81484.4	9387.88	67618	8764.78	68.1939	526.698	1155.3	12129.5	1273.58	528.741
127898	11679	82435.5	84722.3	7914	78297.1	226.617	14494.7	112.534	12276.3	1515.95	1287.67
12456.2	1183	81447.3	11439.7	8571	8579.28	28.782	2399.41	829.325	42577.9	781.23	687.238
119560	93286	83994.8	62317.4	5281	77334.5	4.166	6463.88	1656.6	11148.3	2714.25	119.564
12364.5	125	79436.4	77216.7	65125	7774.23	22.6174	1141.48	1185.94	14859.3	1826.38	673.426
1153.34	94182	843.231	11567.5	9666	73415.9	115.318	2653.14	786.941	32217.4	916.819	761.741
12171.3	89763	8886.55	7866.4	58555	87373.6	38.1139	464.455	194.937	14226.7	2375.22	785.434
13511.2	97511	87715.5	6566.75	5127	8434.27	116.458	1915.77	117.244	15245.5	1522.95	568.471
19763.6	9138	7985.47	68925.8	58234	77568.5	185.464	12798.9	816.799	24387.9	127.265	942.796
133875	9995	8778.32	8272.88	64999	8344.3	17.246	446.376	1994.8	1763.38	3978.65	124.418
133563	163	82574.9	99537.4	7497	8785.78	17.2518	243.381	1328.65	27195.8	129.445	696.533
122270	97498	82187	1179.15	86554	7711	26.8448	157.434	1889.14	23969.4	2889.63	75.5669
142749	11523	84645	16681.6	84918	82332.1	327.857	2441.33	589.668	31387	595.861	672.867
114923	94656	79567.7	7522.41	6544	75771.2	112.514	3567.91	636.677	4322.73	659.119	781.914
115146	9986	82938.4	7549.4	62611	78932.3	214.23	1795.85	166.246	15658	2398.95	738.623
146172	112463	85179.2	132878	9974	87897.3	313.799	4272.57	683.543	4478.69	867.858	236.287
[truncated: 93 more rows]

## Sheet: Supp Fig2
Supp Figure 2b
FZ019.2 Neutralization
Ab Concentration	WT		Kifunesine		Swainsonine		293S
25	90.4842	88.0231	78.7095	77.5306	89.555	89.5881	62.6562	62.4285
5	89.9755	87.2014	74.4937	74.7857	85.1219	85.8429	67.9446	66.5671
1	88.5193	88.2635	81.3417	72.4533	92.4495	87.7962	71.4108	74.0849
0.2	86.7536	85.284	71.6711	71.138	90.1085	90.1342	72.3136	69.4698
0.04	76.5939	77.9239	50.8844	51.408	73.3297	82.9725	61.4457	67.477
0.08	46.3177	44.6004	22.6754	23.0593	46.4073	37.9621	30.6309	31.3623
0.016	12.2361	15.0281	-7.23611	-12.7211	-10.8433	2.43465	1.62352	0.791049
0.0032	4.48395	2.97481	-20.5973	-18.7583	-31.2481	-16.7635	-15.0734	-7.26207
K11 Neutralization
Ab Concentration	WT		Kifunesine		Swainsonine		293S
25	99.8884	100.21	98.7583	99.5231	99.2113	99.3388	101.137	101.385
5	97.952	97.929	98.6806	99.512	99.5634	99.6887	101.049	101.353
1	83.8717	82.156	85.4194	90.8505	87.9816	90.0718	91.0104	94.2014
0.2	46.3277	46.3572	64.62	67.8123	62.3047	62.7065	47.8949	58.7672
0.04	8.28723	19.7523	31.8113	43.0099	31.9429	44.7165	6.37663	19.1811
0.08	-3.86972	7.46469	-23.6722	1.92996	5.50308	14.4868	-30.2066	-7.54952
0.016	-7.11994	-1.04873	-21.9364	-16.4736	-0.4379	-5.9929	-31.5603	-11.2645
0.0032	-10.8772	-6.51766	-18.1903	-21.389	-5.47261	-6.83371	-32.7813	-32.4781
Supp Figure 2c
Neutralization IC50 (ug/mL)
SIVmac239	FZ019.2	ITS90.03	K11
WT	0.0030475	0.3767	0.11875
K238N	0.003793	>25	5.39
N401A	0.019845	0.49	0.1369
T402A	>25	0.42	0.1043
N404A	>25	0.4284	0.22215
Q405A	>25	0.30445	0.08925
K406A	0.0048485	0.5915	0.17
P407A	>25	0.44505	0.14925
K408A	0.003251	0.42635	0.1351
E409A	0.007395	0.3892	0.20895
Supp Figure 2f
WT SIVmac239 gp120
Ab Concentration	PGT121		K11		J9		FZ012.7		FZ012.9		FZ012.14		FZ012.16		FZ012.17		FZ012.18
50	0.0986	0.0969	2.7537	2.8717	1.3882	1.4158	2.7426	2.6988	2.6972	2.7059	2.784	2.7759	2.655	2.7797	2.7638	2.7568	2.7671	2.7863
10	0.0704	0.0693	2.8217	2.8163	0.7027	0.6272	2.7411	2.7272	2.633	2.6365	2.7614	2.7322	2.8	2.6666	2.8026	2.7386	2.7572	2.7401
2	0.0712	0.0714	2.7728	2.8871	0.294	0.286	2.78	2.8004	2.4949	2.5949	2.664	2.7752	2.5481	2.5312	2.8118	2.7743	2.6906	2.7549
0.4	0.0689	0.0678	2.5699	2.7282	0.1291	0.1371	2.6729	2.669	2.4325	2.4213	2.4281	2.3202	1.7179	1.7126	2.6725	2.5129	2.6787	2.524
0.08	0.0663	0.0662	1.763	2.0078	0.0786	0.0847	1.917	1.7391	1.6734	1.7867	1.5239	1.4465	0.808	0.7421	1.9866	1.5533	1.8721	1.5242
0.016	0.0696	0.0692	0.4814	0.7821	0.0705	0.0722	0.6894	0.5828	0.6956	0.6404	0.6593	0.6318	0.2696	0.2404	0.7906	0.5146	0.7957	0.494
0.0032	0.0746	0.0724	0.2965	0.3915	0.0762	0.0749	0.2491	0.2249	0.2613	0.2345	0.2512	0.2343	0.1276	0.1118	0.2296	0.1776	0.291	0.1851
0.00064	0.0679	0.0704	0.1735	0.2088	0.0667	0.0673	0.1015	0.0963	0.1248	0.1076	0.1209	0.0926	0.0846	0.0779	0.1089	0.0966	0.1087	0.0979
SIVmac239 gp120 dV1V2
Ab Concentration	PGT121		K11		J9		FZ012.7		FZ012.9		FZ012.14		FZ012.16		FZ012.17		FZ012.18
50	0.0904	0.0954	2.6415	2.8095	0.762	0.8391	2.8607	2.8387	2.8672	2.7986	2.9025	2.9264	2.9316	2.9624	2.905	2.8399	2.9008	2.8939
10	0.0734	0.0739	2.7075	2.7209	0.2532	0.2377	2.8471	2.8357	2.8455	2.8519	2.9987	2.9866	2.9669	2.9539	2.9375	2.8902	2.9488	2.936
2	0.07	0.0684	2.1095	2.5012	0.1053	0.1112	2.6609	2.7322	2.8006	2.8684	2.897	2.9304	2.7361	2.7611	2.961	2.9267	2.8901	2.8816
0.4	0.0676	0.0671	1.6813	2.1117	0.0774	0.0796	2.6378	2.7005	2.702	2.7316	2.6854	2.6661	1.9756	1.8594	2.8382	2.7349	2.8258	2.7169
0.08	0.0666	0.0718	0.8938	1.102	0.0701	0.0703	1.9029	1.8029	2.0269	2.0097	1.7231	1.6789	0.8426	0.7175	2.2853	1.7961	2.1572	1.8744
0.016	0.0717	0.0729	0.4178	0.5508	0.0708	0.0704	0.9119	0.7984	0.8757	0.8359	0.8016	0.8065	0.2905	0.2306	0.9822	0.6538	0.9894	0.6362
0.0032	0.074	0.072	0.1821	0.2256	0.0734	0.0727	0.2508	0.2258	0.3323	0.3115	0.3171	0.2827	0.1297	0.1162	0.2911	0.2234	0.3566	0.2186
0.00064	0.0684	0.0684	0.1173	0.1345	0.0673	0.0674	0.1014	0.1013	0.1262	0.1179	0.1316	0.1117	0.0803	0.0744	0.1134	0.1033	0.1077	0.1069
SIVmac239 gp120 dV3
Ab Concentration	PGT121		K11		J9		FZ012.7		FZ012.9		FZ012.14		FZ012.16		FZ012.17		FZ012.18
50	0.0899	0.0929	2.672	2.7782	1.3846	1.3119	2.843	2.8319	2.9331	2.9245	0.3077	0.3186	0.2574	0.2619	2.9631	2.9718	2.9607	2.9166
10	0.0776	0.0737	2.5643	2.6526	0.5201	0.5176	2.8062	2.8503	2.9142	2.8318	0.1242	0.1198	0.1115	0.1058	2.9299	2.8492	2.974	2.9245
2	0.0738	0.0759	2.3271	2.4945	0.2424	0.2609	2.7594	2.7736	2.8422	2.8498	0.0894	0.088	0.0777	0.0777	2.8436	2.9437	2.9113	2.9078
0.4	0.0722	0.0706	1.8827	2.0177	0.1268	0.1306	2.7634	2.6575	2.7061	2.8294	0.0734	0.0705	0.0711	0.0688	2.7418	2.6534	2.843	2.806
0.08	0.0679	0.069	1.2077	1.463	0.0809	0.0831	2.1337	2.0089	2.0885	2.204	0.0679	0.0693	0.0665	0.0653	2.2469	1.7834	2.0997	1.7235
0.016	0.0711	0.0712	0.5234	0.7755	0.0734	0.0747	0.9022	0.7536	0.9048	0.8195	0.0685	0.0686	0.0674	0.0676	0.9305	0.6328	1.0313	0.6283
0.0032	0.0771	0.073	0.2839	0.391	0.0764	0.0754	0.3041	0.2502	0.3446	0.2957	0.0792	0.073	0.0728	0.0743	0.3037	0.2102	0.3712	0.2167
0.00064	0.0691	0.0689	0.1416	0.1755	0.0686	0.0698	0.0976	0.1047	0.1325	0.119	0.0713	0.0697	0.0686	0.0677	0.119	0.1077	0.129	0.1076

## Sheet: Supp Fig7
Supp Fig7a
mab concentration	uninfected	infected	K11 IgG		FZ019.2		J9		FZ020.01		FZ020.3		CD4 IgG2		Den3
10	1794	45344	10369	6389	22951	22966	53343	55733	18431	16360	19557	15799	6452	3318	52844	49773
2.5	2379	49326	30765	21350	50143	35249	51278	66836	28316	29711	27765	33271	5028	4718	65384	41272
0.625	2413	59975	64809	33738	63028	40656	55200	64640	47295	39064	52778	34513	4533	6594	54397	43067
0.15625	2096	44385	60373	47797	56752	53037	54165	70106	48900	39223	49044	38052	7422	6382	46613	42968
0.0390625	2151	60995	62379	48176	66790	52504	46251	52200	58088	44967	39286	53958	26791	20896	41445	53396
0.00976563	2113	68066	49209	42660	59884	45810	68248	45697	49205	56534	48616	41874	43523	52785	40582	54362
0.00244141	2198	43828	53988	45532	63324	38018	42615	55698	55324	32506	52321	69273	51138	67604
0.00061035	2199	48357	52195	44868	59866	61000	51780	65013	57200	36829	57970	34975	51138	61524
Supp Fig7b
Antibody Conc (ug/mL)	K11 Group
Days post challenge	r17034	r17041	r17075	r18014	r18022	rh2961
-1	0	0	0	0	0	0
0	565.356	579.238	426.148	390.972	394.486	294.316
7	242.544	136.424	111.965	140.252	177.585	134.337
14	128.457	40.0818	58.0352	40.5689	93.8722	45.8227
20	76.4756	16.9165	48.6758	27.8694	39.9774	44.9877
21	495.143	427.018	527.605	302.075	403.358	215.927
28	237.568	77.4498	210.638	105.841	137.433	81.0335
31	208.794	N/T	190.771	N/T	117.288	81.3466
35	204.689	40.9169	157.196	64.0544	80.2332	64.2284
42	100.935	103.51	122.681	76.5104	39.7339	40.5689
49	94.6725	N/T	64.8198	N/T	25.2042	45.2312
Antibody Conc (ug/mL)	5L7 Group
Days post-challenge	rh2967	r17107	r18011	r18025	r18044	rh2962
-1	0	0	0	0	0	0
0	4442.68	1399.83	2320.89	3677.39	3842.97	3160.56
7	2465.12	1089.78	1863.68	2632.39	1854.35	2044.47
14	2059.1	932.451	1430.89	1220.11	1655.23	1580.82
20	1951.39	838.428	1223.38	689.888	1439.34	1302.28
21	4712.31	2633.01	2761.32	4222.91	2850.76	3718.28
28	2702.53	1612.48	1423.76	3165.45	2402.19	2988.19
35	2250.25	1417.1	1941.96		1529.04
42				1866.27		1737.56
49			1654.76		1186.01
Supp Fig7c
Neutralization ID50 Titer	K11 Group
Days post-challenge	r17034	r17041	r17075	r18014	r18022	rh2961
-1	20	20	20	20	20	20
0	1161	1249	994	1121	1060	965
7	626	360	777	598	216	525
14	336	71	305	136	106	316
20	2030	2089	2085	2564	1402	2381
21	1286	490	1635	576	408	575
28	579		983	654		563
35	416	200	495	327	137	421
42	210	34	304	103	56	115
49	130		90	24		66
